# Supplementary material for: Exploiting Comparative Omics to Understand the Pathogenic and Virulence-Associated Protease: Anti-Protease Relationships in the Zoonotic Parasites Fasciola hepatica and Fasciola gigantica
Source: Genes (Basel). 2022 Oct 14;13(10):1854. doi: 10.3390/genes13101854 (PMC9601652; doi:10.3390/genes13101854)
Supplement: Supplementary file 1 [file genes-13-01854-s001.zip]

Archive with 3 entries (3 files):
- Supplementary material.pdf
- Table S2.xlsx
- Table S3.xlsx
