# Supplementary material for: Exploiting Comparative Omics to Understand the Pathogenic and Virulence-Associated Protease: Anti-Protease Relationships in the Zoonotic Parasites Fasciola hepatica and Fasciola gigantica
Source: Genes (Basel). 2022 Oct 14;13(10):1854. doi: 10.3390/genes13101854 (PMC9601652; doi:10.3390/genes13101854)
Supplement: Supplementary file 1 [file genes-13-01854-s001.zip › Table S2.xlsx]

## Sheet: F. hepatica MEROPS analysis
Table S2. Fasciola spp. Peptidases (a) F. hepatica MEROPS analysis
		Stage-specific transcription [12,30]
Peptidase type	PRJEB6687 accession	Egg (T0; [30])	Egg	Met	NEJ1hr	NEJ3hr	NEJ24hr	Immature	Adult
A01A	BN1106_s277B000169		0.301504	0.00555285	0.00740203	0.0391125	0.184111	2.19061	0.549875		A01A	pepsin - aspartic
A01A	BN1106_s2719B000195		250.031	50.3986	54.9108	57.4522	120.558	112.785	133.822		A02A	endopeptidases, retropepsin - aspartic
A02A	BN1106_s3642B000200		1.10984	0.21725	0.104118	0.0417554	0.144777	5.95022	0.574457		A22A	membrane-inserted endopeptidases - presenilin
A02A	BN1106_s5083B000041		0.18417	0.391517	0.399298	0.324934	0.199506	1.02436	0.557257		A22B	membrane-inserted endopeptidases - presenilin
A02A	BN1106_s624B000160		0.457972	0.424843	0.305192	0.459077	0.216315	2.02742	0.466309		A28A	DNA-damage inducible protein 1 from Saccharomyces cervisiae confimed the structural similarity to pepsin
A02A	BN1106_s1323B000320		3.51082	0.782725	0.574922	0.434883	0.384037	7.03287	8.13748		C01A	papain
A02A	BN1106_s2696B000152		2.31199	1.32214	0.909905	0.905723	0.826786	14.7655	3.09585		C02A	calpain
A22A	BN1106_s442B000288		3.95363	12.3468	12.7608	14.1208	26.1039	5.05491	27.0406		C12	ubiquitinyl hydrolases
A22A	BN1106_s442B000289		3.49009	14.8738	13.2104	18.0536	30.4715	15.6529	21.3803		C13	legumain
A22B	BN1106_s2238B000282		14.5447	86.6088	91.8789	95.1373	157.912	73.4512	118.837		C14A	caspase
A22B	BN1106_s2344B000121		88.36	102.543	105.719	96.1544	75.9451	29.1328	48.1896		C14B	caspase
A28A	BN1106_s3234B000083		0.096914	0.551393	0.341092	0.32478	0.441998	3.32771	0.224335		C19	ubiquitinyl hydrolases
A28A	BN1106_s2431B000094		7.31812	32.4504	36.3695	32.5017	38.1206	25.9319	46.706		C26	omega peptidase gamma-glutamyl hydrolase
C01A	BN1106_s5702B000056		0.0612484	0.0390199	0.0703553	0.0560931	0.96837	316.684	256.687		C44	amidophosphoribosyltransferase precursor
C01A	BN1106_s1115B000511		0.0719003	0.0582647	0.113311	0.0622745	0.123941	34.7621	38.0578		C46	C-terminal, intein-like domains of the hedgehog proteins, which mediate autolytic cleavage of the proteins
C01A	BN1106_s1115B000510		0.0455909	0.0704643	0.0493355	0.0208767	0.223837	71.3896	21.2121		C48	SUMO (small ubiquitin-like modifier) deconjugating enzymes
C01A	BN1106_s3536B000078		0.0158318	0.0706026	0.100503	0.0846347	0	0.515495	11.1408		C50	endopeptidases, separase
C01A	BN1106_s5702B000055		0	0.0932505	0.0705129	0.159096	0.0164395	19.0995	32.0547		C54	endopeptidases with specificity for glycyl bonds - autophagin
C01A	BN1106_s4636B000039		0.0283125	0.13436	0.0879821	0.216178	0.559493	279.118	291.051		C56	PfpI endopeptidase of Pyrococcus furiosus
C01A	BN1106_s6354B000017		0.0812088	0.179887	0.216761	0.558658	1.82065	811.894	918.85		C64	endoisopeptidases that release ubiquitin from ubiquitinated proteins.
C01A	BN1106_s7456B000012		0.18818	0.181803	0.180769	0.316179	4.86108	1881.01	839.153		C65	isopeptidases that release ubiquitin from polyubiquitin - otubain-1
C01A	BN1106_s9304B000006		0.0703251	0.224013	0.360839	0.379444	5.89124	662.248	608.391		C78A	peptidases that cleave a glycyl bond at the C-terminus of ubiquitin-fold modifier-1 protein.
C01A	BN1106_s10332B000010		0.330835	0.442658	0.298056	0.784263	12.9823	2078.19	3261.17		C78B	peptidases that cleave a glycyl bond at the C-terminus of ubiquitin-fold modifier-1 protein.
C01A	BN1106_s10332B000011		0.293242	0.487762	0.401497	0.766117	6.58313	2266.01	2300.88		C83	exopeptidases some of which also have transferase activity - gamma-glutamylcysteine dipeptidyltranspeptidase
C01A	BN1106_s7289B000014		0.587494	0.64949	0.565608	1.35196	3.12359	555.361	6611.33		C85A	deubiquitinylating peptidases
C01A	BN1106_s1140B000259		0	0.781741	0.860394	1.00047	1.05695	0.104352	0.489624		C86	deubiquitinylating peptidases - ataxin 1
C01A	BN1106_s8490B000026		0.815978	1.04515	0.780945	1.97959	80.0341	8336.8	7358.66		C95	self-cleaving proteins - lysosomal 66.3 kDa protein
C01A	BN1106_s8098B000020		0.749267	1.15247	0.819143	1.99104	17.9084	13398.5	4191.42		C97	SUMO (small ubiquitin-like modifier) deconjugating enzymes.
C01A	BN1106_s14651B000004		0	1.34941	1.91274	4.49992	4.16368	2.59258	1.24764		C110	cysteine endopeptidases
C01A	BN1106_s13444B000002		0.0227764	1.66964	1.71195	1.80438	19.7221	138.457	360.516		C115	MINDY-1 protein
C01A	BN1106_s1140B000261		0.0475417	2.3746	2.53201	3.31836	4.78805	0.0512329	0.641031		C121	MINDY-4 peptidase
C01A	BN1106_s18319B000002		0	3.19852	2.9419	6.4425	1.61672	0	0		M01	aminopeptidases
C01A	BN1106_s1840B000150		0.104146	9.30336	8.48633	7.53849	41.2876	672.302	756.733		M03A	metallopeptidases with varied activities
C01A	BN1106_s344B000189		0.57845	15.7789	16.2086	20.1721	72.5457	34.2495	40.6443		M08	metallo-endopeptidase leishmanolysin and its homologues.
C01A	BN1106_s373B000290		33.1173	23.7248	28.5401	28.131	46.313	152.74	354.255		M10A	metalloendopeptidases - matrix metallopeptidase
C01A	BN1106_s793B000177		0.314196	24.2315	24.1346	24.7597	151.552	186.75	579.602		M12A	metalloendopeptidases - astacin
C01A	BN1106_s5602B000082		0.0444145	41.3769	43.0181	55.537	270.98	31.8767	57.2665		M12B	metalloendopeptidases - astacin
C01A	BN1106_s1772B000188		0.0300013	42.4051	40.9189	50.5805	243.535	236.312	803.634		M13	metalloendopeptidases restricted to action on substrates smaller than proteins - neprilysin
C01A	BN1106_s19975B000004		0.0840867	109.046	120.45	165.975	1282.84	121.132	5.32023		M14A	metallocarboxypeptidases
C01A	BN1106_s4000B000155		355.897	110.022	125.309	129.086	180.204	156.691	312.695		M14B	metallocarboxypeptidases
C01A	BN1106_s5602B000083		0.0844574	124.599	130.442	200.448	978.465	49.3086	12.2097		M14D	metallocarboxypeptidases
C01A	BN1106_s8881B000009		0.0454769	135.383	152.345	180.828	2730.25	1060.04	30.4579		M16A	metalloendopeptidases
C01A	BN1106_s14666B000004		0.305727	207.776	193.001	205.382	920.574	5.12817	4.01026		M16B	metalloendopeptidases
C01A	BN1106_s6995B000048		0.25265	216.549	232.22	326.095	1496.36	53.9138	39.8747		M16C	metalloendopeptidases
C01A	BN1106_s6995B000049		0.123627	246.885	260.443	349.466	2089.31	58.4462	37.6925		M17	aminopeptidases - leucyl aminopeptidase
C01A	BN1106_s11935B000012		0.34129	362.77	377.025	1045.45	10448.4	431.726	16.1953		M18	metalloaminopeptidases
C01A	BN1106_s4187B000060		0.170405	366.22	405.699	436.036	1221.91	526.394	31.8848		M20A	glutamate carboxypeptidase
C01A	BN1106_s8462B000006		0.247236	509.038	573.237	575.113	1840.87	2.44014	8.14167		M20F	carnosine dipeptidase
C01A	BN1106_s4187B000061		0.314797	622.288	636.349	937.534	7138.29	621.39	8.95244		M24A	exopeptidases that require co-catalytic ions of cobalt or manganese
C01A	BN1106_s5163B000012		0.45041	905.367	945.606	1028.59	4627.96	50.1041	40.0225		M24B	exopeptidases that require co-catalytic ions of cobalt or manganese
C01A	BN1106_s3008B000074		1.23697	1063.66	1010.58	2354.57	23851.7	1492.44	30.6544		M24X	exopeptidases that require co-catalytic ions of cobalt or manganese
C01A	BN1106_s10139B000014		0.522723	1278.94	1235.92	960.881	545.238	16.6721	45.6167		M28B	aminopeptidases and carboxypeptidases that require co-catalytic ions of zinc
C01A	BN1106_s5100B000033		1.41028	3168.74	3359.59	3340.06	3292.67	4.75576	19.339		M28X	aminopeptidases and carboxypeptidases that require co-catalytic ions of zinc
C01A	BN1106_s14108B000004		1.22548	3478.2	3350.79	3150.61	5230.32	3.74087	5.85075		M32	metallocarboxypeptidases
C01A	BN1106_s4482B000044		2.3684	5195.6	5625.5	5874.65	9092	140.983	13.2609		M38	omega peptidase - isoaspartyl dipeptidase
C01A	BN1106_s6570B000050		4.10484	10662.6	11310.1	10494.9	4824.35	195.015	26.4947		M41	ATP-dependent metalloendopeptidases
C01A	BN1106_s6570B000051		7.98716	18754.8	19818.3	17610.4	12477.9	582.965	59.2096		M48A	metalloendopeptidases - Ste24 peptidase (Saccharomyces cerevisiae)
C02A	BN1106_s886B000186		105.299	1.1768	1.36171	0.642746	0.999139	36.0619	27.6855		M49	dipeptidylpeptidase
C02A	BN1106_s886B000189		189.706	4.38511	4.28461	3.18637	6.71427	131.089	46.476		M50A	metalloendopeptidases - site 2 peptidase
C02A	BN1106_s3258B000129		3.91439	6.72041	6.83348	8.55294	10.7999	5.47066	10.8897		M67A	isopeptidases that release ubiquitin from ubiquitinated proteins
C02A	BN1106_s1846B000286		1.91929	8.14881	7.86797	4.26782	4.74848	34.2381	11.0085		M67C	isopeptidases that release ubiquitin from ubiquitinated proteins
C02A	BN1106_s664B000643		5.2287	8.58352	9.13237	8.97781	15.0587	9.8138	26.2595		M67X	isopeptidases that release ubiquitin from ubiquitinated proteins
C02A	BN1106_s1630B000272		26.4735	22.3018	24.5296	20.0578	30.7834	24.1119	33.6674		M79	transferred to Family G05
C02A	BN1106_s2684B000094		82.1873	29.8249	30.979	26.6089	49.2721	50.9722	49.6874		M96	transferred to Family G04
C02A	BN1106_s368B000158		0.327082	34.4156	30.2999	27.4176	46.5101	69.9325	10.3279		M98	YghJ g.p. (Escherichia coli)
C02A	BN1106_s204B000249		0.615451	157.772	171.196	158.547	171.272	176.257	214.44		M100	spartan peptidase
C110	BN1106_s458B000350		2.05933	5.04824	5.13313	3.02345	3.47895	14.8443	17.1256		P02B	polycystin-1
C110	BN1106_s1814B000299		3.60959	10.698	10.6333	12.2997	3.21943	11.8761	64.9799		S01A	serine endopeptidases - chymotrypsin
C110	BN1106_s208B000185		0.0436541	27.7185	27.1918	26.4063	23.5634	48.1019	16.5408		S01C	serine endopeptidases - DegP peptidase
C110	BN1106_s590B000252		3.90747	59.6755	60.7827	48.6458	49.7956	38.3689	74.8773		S08A	serine endopeptidase subtilisin and its homologues.
C115	BN1106_s2549B000290		17.3318	41.281	43.1419	31.4419	25.2826	24.6793	89.3034		S08B	serine endopeptidase subtilisin and its homologues.
C12	BN1106_s3219B000182		8.29338	26.7595	23.5281	22.6784	37.5487	33.9908	30.2939		S09A	serine-dependent peptidases - prolyl oligopeptidase
C12	BN1106_s1642B000199		14.3381	68.8935	64.8802	63.358	54.7061	67.1318	48.144		S09B	serine-dependent peptidases - dipeptidyl-peptidase IV
C121	BN1106_s1375B000546		0.0129841	1.99771	2.33999	2.48745	0.509842	1.34518	0.120222		S09C	serine-dependent peptidases - acylaminoacyl-peptidase
C121	BN1106_s9433B000022		7.31112	22.6353	23.3914	22.7666	23.3738	17.691	14.2374		S09X	serine-dependent peptidases
C121	BN1106_s4832B000037		10.7254	33.3849	33.4983	36.2582	30.2511	34.4925	19.2841		S12	serine-type D-Ala-D-Ala carboxypeptidases
C13	BN1106_s10637B000010		0.0485735	0.102154	0.17062	0.252424	0.273768	3.59451	2.69849		S14	endopeptidase Clp and its homologues
C13	BN1106_s4223B000091		0.0943341	0.383691	0.335545	0.492242	0.0416599	522.495	1341.91		S16	endopeptidases, mostly ATP-dependent
C13	BN1106_s1861B000099		0	1.37279	2.80133	2.38651	0	0	1.85599		S26A	endopeptidases - signal peptidase
C13	BN1106_s1861B000097		0.0684292	6.09365	6.17286	10.0223	140.123	297.756	1165.29		S28	exopeptidases that hydrolyse prolyl bonds - lysosomal Pro-Xaa carboxypeptidase
C13	BN1106_s2882B000077		0.00928337	18.7931	21.2854	20.2894	34.1463	8.20259	0.881049		S33	exopeptidases that act at the N-terminus of peptides - prolyl aminopeptidase
C13	BN1106_s2882B000075		0	40.5828	47.8195	53.9762	163.097	0.603653	0.755295		S54	membrane-bound serine endopeptidases
C13	BN1106_s9069B000006		0.0878781	117.71	176	151.448	81.4299	2.73131	9.7641		S59	autolytic endopeptidase - nucleoporin 145
C13	BN1106_s4400B000097		35.3679	129.407	126.887	131.143	90.0357	50.3558	46.3964		T01A	component peptidases of the proteasome and related compound peptidase
C13	BN1106_s4400B000102		20.317	154.162	165.143	149.005	95.5922	33.3234	52.7538		T02	N-terminal nucleophile hydrolases, including the glycosylasparaginase precursor
C13	BN1106_s2087B000065		0.377208	671.533	697.59	674.215	1404.8	711.613	160.621		T03	aminopeptidase as well as aminotransferase activities in their mature forms - gamma-glutamyltransferase
C13	BN1106_s6635B000017		0.677174	1294.81	1309.9	1366.45	2787.18	19.4945	283.259		U32	endopeptidases from bacteria - collagenase (Porphyromonas-type)
C13	BN1106_s10947B000008		0.980341	2280.79	2270.15	2462.55	4869.39	28.8037	63.5398
C13	BN1106_s7612B000030		11.5208	24241.1	28647.2	25914.7	16371.4	910.728	415.718
C13	BN1106_s7612B000031		14.6077	29322.9	32170.7	30521.2	17717.1	1563.32	438.175
C14A	BN1106_s4557B000121		3.98579	9.82638	10.3238	16.2232	22.6592	13.0697	13.7815
C14A	BN1106_s3761B000200		9.50352	16.6751	14.5669	17.3792	20.8781	17.4555	18.5089
C14A	BN1106_s5413B000059		13.5764	48.1198	40.9744	32.4952	35.7796	78.747	27.2235
C14A	BN1106_s90B000600		38.9489	59.2791	65.075	68.1274	71.673	47.0281	105.324
C14B	BN1106_s1362B000184		0.056669	0	0	0.0518992	0	8.05171	22.0377
C14B	BN1106_s2654B000101		0.0302298	2.57627	2.18178	1.76442	5.47199	107.155	18.2286
C19	BN1106_s11136B000022		6.60717	1.83995	1.91219	1.08376	1.13603	6.65571	10.8362
C19	BN1106_s5848B000082		0.984685	2.9241	3.28306	3.19725	1.38101	6.39195	2.31932
C19	BN1106_s188B000223		2.65	3.30676	3.01306	2.66012	2.96608	3.01649	1.9645
C19	BN1106_s8299B000040		2.70252	4.32482	4.63409	3.47726	1.48653	12.4655	26.5979
C19	BN1106_s94B000341		5.52631	5.99138	5.4687	4.84323	6.25157	12.7435	11.0771
C19	BN1106_s4009B000067		5.89717	7.84629	7.07516	5.85628	6.2986	6.34931	27.5765
C19	BN1106_s4131B000139		9.58589	8.81593	8.83051	10.8483	10.8924	8.15846	16.177
C19	BN1106_s797B000279		6.90239	8.84798	8.89155	6.77848	8.95868	5.94476	52.9922
C19	BN1106_s3949B000288		1.71953	9.50829	10.0074	9.35449	8.78993	14.0359	19.2482
C19	BN1106_s1036B000337		3.98802	9.99212	9.60314	12.457	6.75078	7.90608	9.83551
C19	BN1106_s3672B000198		4.10608	10.069	10.4301	12.3482	15.5626	9.42858	20.4449
C19	BN1106_s279B000281		6.50224	13.9141	15.8523	10.5271	5.22381	5.25922	31.8498
C19	BN1106_s425B000528		6.39566	16.6916	15.285	27.4402	30.2883	30.9628	37.7263
C19	BN1106_s1021B000157		29.7343	18.2125	13.0592	13.0177	7.79285	7.87822	14.612
C19	BN1106_s2002B000239		10.0402	19.7851	23.5012	21.6745	12.9295	19.6373	64.3374
C19	BN1106_s3633B000090		10.5851	22.156	21.0437	25.644	28.8849	33.6303	25.0121
C19	BN1106_s79B000381		33.7868	29.5056	25.1019	18.4483	14.289	11.7281	54.7977
C19	BN1106_s2680B000145		6.38757	30.4159	27.9665	26.4093	26.1021	34.8269	22.9854
C19	BN1106_s4839B000140		0.880632	32.1284	34.0593	30.0928	20.3942	21.411	3.08105
C19	BN1106_s4021B000110		11.9516	33.1114	34.0035	34.0849	47.9153	25.6845	38.784
C19	BN1106_s979B000404		21.7359	37.5821	40.5987	41.5234	40.0784	40.7965	70.6425
C19	BN1106_s300B000251		20.304	39.8103	44.3632	41.543	53.897	21.7509	62.8578
C19	BN1106_s896B000281		4.03739	42.9873	40.6238	31.5282	16.7697	13.915	28.792
C19	BN1106_s279B000279		7.46595	75.8893	74.5214	77.7734	53.1847	21.519	42.0825
C19	BN1106_s5013B000102		299.947	112.443	122.643	130.313	68.1947	85.439	99.6835
C26	BN1106_s1302B000262		4.72553	0.489098	0.46488	0.404379	0.444829	2.05557	6.97874
C26	BN1106_s252B000276		22.689	50.5751	49.3092	42.0094	37.3244	31.9389	79.8733
C26	BN1106_s2475B000089		32.6926	61.0055	60.7774	62.3639	66.7248	77.6665	92.9965
C44	BN1106_s1165B000168		3.04289	0.462394	0.37318	0.291842	0.139614	1.42678	1.78144
C44	BN1106_s1017B000211		97.182	49.2726	57.2836	44.6609	55.3073	15.4404	23.5708
C46	BN1106_s858B000302		0.0126266	1.52197	1.73547	2.92111	6.02216	4.11132	2.57206
C48	BN1106_s2643B000213		4.66323	14.5066	14.9878	17.6592	30.1086	17.2803	19.71
C48	BN1106_s5013B000096		6.20298	20.2216	20.1327	19.52	35.1351	24.4679	31.8792
C48	BN1106_s3484B000187		3.9715	32.5109	31.8701	25.6334	22.5782	13.5873	23.6992
C50	BN1106_s114B000613		0.339924	1.02889	0.915933	0.821503	0.336523	1.55269	0.400289
C50	BN1106_s732B000447		3.10649	2.73177	2.55238	2.16432	3.05002	5.0569	13.2822
C54	BN1106_s2835B000197		1.99986	14.6059	13.4027	11.627	19.3917	20.2061	15.289
C54	BN1106_s141B000391		15.2932	36.1507	40.9367	35.2847	39.84	14.5367	67.633
C56	BN1106_s4813B000069		5.27112	14.3435	10.3982	10.4857	45.8391	93.2978	30.0769
C56	BN1106_s1971B000297		30.8285	104.871	116.921	142.947	165.653	232.259	232.965
C64	BN1106_s5816B000126		28.7061	158.62	152.714	136.495	118.15	39.0653	75.6042
C65	BN1106_s2131B000098		14.2344	31.7252	28.343	27.8037	18.0404	14.2422	20.7208
C78A	BN1106_s6407B000038		1.04507	8.16108	4.80294	4.887	9.48934	17.6652	3.69366
C78A	BN1106_s1139B000363		1.73681	19.9903	21.704	22.0257	28.9135	9.38017	22.4762
C78B	BN1106_s6426B000039		17.5901	35.7019	36.8491	37.9186	39.4932	41.9024	29.6984
C83	BN1106_s3858B000136		0.889613	3.57659	3.24866	4.34588	4.6521	17.3973	1.53293
C83	BN1106_s5690B000070		7.25584	15.8241	14.5545	13.2524	49.1067	26.702	56.374
C85A	BN1106_s230B000251		13.9598	77.4297	83.4136	69.7781	53.6743	38.1934	89.4826
C86	BN1106_s4938B000178		4.63774	6.48689	4.50563	6.41362	19.7579	27.8559	7.92125
C86	BN1106_s950B000309		19.9778	51.5249	57.2646	75.6072	51.7126	16.3087	65.0324
C95	BN1106_s1597B000141		0.0522123	2.96645	3.32727	3.1837	9.23718	113.101	565.916
C97	BN1106_s899B000214		12.0796	10.2323	9.52877	9.48322	6.80251	15.4491	14.2853
C97	BN1106_s872B000235		8.81804	77.7932	70.5472	69.0165	68.4072	98.8085	13.6957
C97	BN1106_s2583B000104		114.323	103.742	122.223	89.9678	68.3864	33.8055	35.1425
M01	BN1106_s777B000120		0	1.0259	1.09758	0.932936	1.59863	5.09998	3.66773
M01	BN1106_s2221B000104		2.15276	11.0689	11.3329	10.4928	13.8943	10.2377	18.0614
M01	BN1106_s98B000759		12.1606	23.8678	26.0081	32.4504	98.5576	86.7076	66.9285
M01	BN1106_s4511B000075		72.5828	53.0998	56.8999	37.9288	49.9064	34.5389	88.8435
M03A	BN1106_s651B000442		5.30178	7.90465	8.48515	8.99213	16.119	10.8484	15.2036
M03A	BN1106_s651B000443		1.60927	7.94441	6.57559	9.47645	16.6599	15.9491	4.19421
M03A	BN1106_s699B000198		2.41909	10.5274	8.95202	8.03155	11.3215	11.6969	7.76512
M03A	BN1106_s3360B000164		11.2448	25.0309	25.2995	22.3103	24.6438	29.4561	32.7095
M03A	BN1106_s8350B000044		18.5897	41.233	42.7525	32.8552	49.0205	36.3695	56.2667
M08	BN1106_s5043B000063		0.0492975	0.196451	0.196698	0.0792693	0.218851	14.5194	1.14113
M08	BN1106_s5043B000064		0.325467	0.262541	0.236625	0.154803	0.273059	21.3427	1.25963
M08	BN1106_s4109B000161		1.77588	0.609617	0.574616	0.560692	1.99577	22.6133	2.77755
M08	BN1106_s4445B000034		0.0279428	1.35623	1.65545	1.70027	4.5121	15.7567	10.0256
M08	BN1106_s2551B000086		0.644016	1.58732	1.32362	1.47793	1.58343	16.6933	0.689263
M08	BN1106_s1252B000363		0.945398	1.78607	1.31967	0.751246	1.80593	11.1616	0.553387
M100	BN1106_s6331B000044		1.07565	1.87927	1.55468	2.49292	6.06377	7.92799	3.0465
M100	BN1106_s6331B000045		6.47678	6.51339	8.56517	8.25998	30.0785	13.1245	28.6266
M10A	BN1106_s259B000403		0.396114	17.7787	20.8843	20.8375	5.20387	11.6801	59.3175
M12A	BN1106_s15B000248		0	0.220306	0.43397	0.178945	0.0865781	3.38045	3.14706
M12A	BN1106_s734B000322		0.0484383	1.51167	1.25003	1.08192	0.718956	10.7213	0.959968
M12B	BN1106_s2002B000238		0	0.138826	0.152158	0.274256	0.160163	2.43646	0
M12B	BN1106_s1082B000253		0.980628	2.83462	2.23157	1.92179	4.16271	10.9343	2.15883
M12B	BN1106_s1336B000263		0.846849	4.05355	3.30528	2.21118	7.90626	10.092	2.85131
M12B	BN1106_s2085B000247		9.18689	4.31748	4.01557	3.52564	6.85883	9.78883	12.5057
M13	BN1106_s2159B000182		0	1.8599	1.80098	2.42489	1.38461	0.676485	0.129933
M13	BN1106_s113B000326		0.0209813	2.69634	2.99665	2.89638	6.68291	2.62915	0.938964
M13	BN1106_s2264B000349		0.167451	18.1554	17.0305	17.4609	19.4016	6.70801	5.34906
M14A	BN1106_s1413B000131		0	0.445118	0.826867	3.11735	17.1418	11.301	3.89886
M14A	BN1106_s1002B000237		0	0.590767	0.737663	3.09064	13.2123	20.7367	2.81626
M14A	BN1106_s1413B000132		0.0320825	0.715047	1.07142	3.73965	21.8211	8.07212	6.53523
M14B	BN1106_s9708B000014		1.16219	0.500633	0.242552	0.455766	0.0971817	7.62816	15.7904
M14B	BN1106_s617B000563		1.49586	0.900324	0.594583	0.879966	0.634	0.970735	0.71226
M14B	BN1106_s5314B000034		1.6132	18.7621	16.083	14.4555	22.5794	28.7497	20.3049
M14D	BN1106_s41B000297		0.0347514	0.712499	0.680048	0.561426	1.46126	7.93005	4.50475
M14D	BN1106_s1153B000360		0.113535	1.94803	2.06234	1.19076	1.57579	5.33977	1.75205
M16A	BN1106_s2130B000320		0.758621	0.0298011	0.0130767	0.0147823	0.147624	13.569	1.04615
M16A	BN1106_s2155B000083		1.26357	0.180933	0.165213	0.145901	0.246787	7.75489	1.15716
M16B	BN1106_s1786B000138		6.07345	40.3678	40.9299	33.133	41.898	11.856	36.3682
M16B	BN1106_s1404B000634		35.959	95.6968	95.4679	93.9724	159.529	98.4609	85.3516
M16B	BN1106_s37B000342		55.2184	216.56	230.152	212.714	219.046	149.757	105.371
M16C	BN1106_s4490B000130		10.3991	10.0169	8.06821	6.40752	13.2236	13.5893	15.3987
M17	BN1106_s617B000567		2.30192	34.6812	43.9626	37.881	102.571	35.6479	369.222
M17	BN1106_s617B000566		2.4295	50.865	51.4359	51.8224	136.885	102.09	351.218
M17	BN1106_s5268B000042		9.33242	95.755	87.6308	90.5484	97.1806	56.9412	90.8581
M17	BN1106_s864B000153		17.1015	119.904	118.353	112.04	105.98	65.4533	183.559
M17	BN1106_s7079B000034		31.0197	175.223	195.93	171.31	172.092	65.7166	308.27
M18	BN1106_s2165B000367		3.57129	18.0248	18.3827	19.3263	15.9856	23.5086	22.9077
M20A	BN1106_s4044B000090		0.837465	4.322	4.46932	4.75819	10.1843	5.07809	8.55313
M20F	BN1106_s1831B000367		0.0284675	0.233451	0.246282	0.289509	0.324699	32.8636	4.87632
M20F	BN1106_s1831B000364		0.228815	0.520056	0.518059	0.366722	0.713279	40.977	4.23725
M24A	BN1106_s4867B000082		10.8756	23.2007	22.2102	26.1985	41.0595	31.4101	29.841
M24A	BN1106_s189B000731		5.29905	54.5985	48.1798	60.2551	37.3513	48.071	60.2933
M24A	BN1106_s516B000295		24.1604	79.2698	78.2756	80.1341	118.581	120.047	74.2073
M24B	BN1106_s61B000437		3.60921	5.64492	6.36895	4.93942	11.6021	9.6524	9.47917
M24B	BN1106_s468B000343		7.26052	24.9603	24.844	28.83	101.131	69.3104	150.455
M24X	BN1106_s3575B000082		0.148148	0.0521612	0.0297961	0.0440096	0.00560993	50.8377	5.44969
M24X	BN1106_s12402B000016		27.3459	6.88182	7.69415	6.58279	5.85076	25.9803	81.5434
M24X	BN1106_s925B000543		43.4164	882.074	957.762	925.826	1144.26	796.451	727.681
M28B	BN1106_s400B000349		0.370213	0.830671	0.672179	0.300982	0.121948	0.419766	0.0679156
M28B	BN1106_s1695B000181		2.03287	10.7121	10.2208	10.6325	14.3001	27.8923	21.769
M28X	BN1106_s129B000848		1.45065	8.09192	9.09731	10.3322	25.3201	36.6454	14.0804
M28X	BN1106_s7156B000028		17.6287	17.667	19.0058	18.143	18.1182	33.5253	55.9221
M28X	BN1106_s1989B000312		9.5232	21.0405	21.0276	20.5096	47.395	28.4932	19.093
M32	BN1106_s2800B000128		10.4219	22.897	21.645	20.1823	24.9737	20.03	40.4171
M38	BN1106_s1258B000349		10.7846	5.86653	5.15203	9.37732	12.6942	12.6041	3.232
M38	BN1106_s1925B000205		1.11287	6.4405	5.7892	6.48458	7.22167	9.91329	3.17794
M38	BN1106_s1302B000261		10.3244	16.6806	14.1433	13.2762	8.49929	9.43284	19.9342
M38	BN1106_s736B000233		23.9923	23.371	26.3662	26.2972	40.1316	36.6014	41.9737
M38	BN1106_s3206B000161		12.7614	25.8032	23.4617	34.121	62.5738	70.1619	37.9495
M38	BN1106_s7922B000034		5.13185	36.2547	38.236	39.4052	25.8818	16.7297	24.116
M41	BN1106_s658B000222		11.0409	12.8328	11.0941	14.1583	39.7502	25.5931	25.2774
M41	BN1106_s2858B000110		17.3341	43.2943	44.1342	38.8596	51.844	45.3141	38.3303
M41	BN1106_s530B000215		13.3363	141.066	143.395	130.519	76.299	59.7138	107.761
M48A	BN1106_s6153B000105		21.4485	38.3565	39.2166	52.1414	62.3861	36.8826	49.6486
M49	BN1106_s13034B000002		62.4728	28.6701	32.734	30.4689	49.7879	20.1351	33.8557
M50A	BN1106_s92B000557		2.48318	28.5265	29.8619	28.6074	43.0744	29.4443	33.8867
M67A	BN1106_s2178B000104		18.0636	57.6971	58.681	53.9795	54.9082	21.212	39.8502
M67A	BN1106_s1162B000591		15.075	61.9138	60.7309	64.7176	51.3756	64.1584	51.8935
M67A	BN1106_s519B000125		31.2426	94.4513	91.2503	102.087	106.824	91.3948	82.937
M67C	BN1106_s2325B000322		2.88168	22.952	26.0601	29.5818	34.7304	10.1428	20.7614
M67X	BN1106_s2249B000116		18.7767	40.7309	38.0438	39.8563	88.1157	33.1191	30.8471
M67X	BN1106_s92B000565		156.002	395.218	390.8	400.816	346.006	189.282	154.062
M79	BN1106_s588B000225		9.33542	22.126	22.3989	23.3058	25.7343	15.1045	18.9951
M96	BN1106_s494B000129		0.48969	1.50384	1.60088	1.91473	4.31398	0.807925	1.30077
M98	BN1106_s2007B000402		0.016148	22.8851	24.2083	23.0419	17.6259	0.454092	4.48551
P02B	BN1106_s392B000872		0.891214	0.292403	0.197182	0.0714881	0.134736	3.52562	3.93314
S01A	BN1106_s581B000594		23.5879	0.0771631	0.0902976	0.102187	0	0.370499	2.22128
S01A	BN1106_s1496B000365		0.0262619	0.399832	0.434492	0.690953	0.0800634	0.0259123	0.0405271
S01A	BN1106_s60B000536		0.444248	0.954232	1.09874	0.515226	0.849375	16.2569	3.41307
S01A	BN1106_s19B000330		0	1.82449	1.65634	3.27952	11.947	2.44199	0.190965
S01A	BN1106_s1240B000275		11.7017	2.45125	3.02718	3.21862	17.4216	18.5983	23.499
S01A	BN1106_s6651B000050		11.921	67.0743	53.9567	52.2637	63.5511	179.303	9.02308
S01A	BN1106_s3816B000098		6.56578	67.475	81.9214	104.524	62.7021	52.974	94.241
S01A	BN1106_s5880B000098		0.149427	131.714	140.877	140.668	308.436	179.835	1302.23
S01C	BN1106_s2231B000087		71.4642	0.0304971	0	0	0.0222503	1.34615	11.8566
S01C	BN1106_s2118B000145		5.09238	11.1316	9.81191	9.36053	17.5639	17.1217	6.99722
S01C	BN1106_s2118B000146		15.4279	23.0996	21.4034	21.9614	84.3	24.6308	20.5374
S08A	BN1106_s2779B000136		3.95745	3.01458	3.07993	2.73161	4.28516	13.7998	17.0027
S08B	BN1106_s1547B000101		0.174204	0.493213	0.478499	0.56949	1.409	4.98766	1.83787
S08B	BN1106_s77B000114		10.7822	4.92521	4.62689	3.38179	6.03407	29.3269	11.6711
S08B	BN1106_s2040B000112		0.199013	16.7195	19.7645	38.9089	66.7968	4.11914	2.57075
S08B	BN1106_s1115B000512		5.81142	31.4135	28.7002	26.0185	21.5171	12.486	18.4138
S09A	BN1106_s612B000224		0.357696	30.7231	29.6711	30.0777	19.4601	5.9787	15.8875
S09A	BN1106_s1407B000292		13.6087	54.0964	52.6815	52.4666	37.3695	32.3314	39.2881
S09B	BN1106_s5552B000032		5.67502	6.80247	6.40823	5.5522	9.98824	9.30828	10.767
S09B	BN1106_s955B000183		0.26864	12.5377	12.182	14.826	27.5699	10.1671	2.57621
S09C	BN1106_s3345B000120		1.82163	2.27761	1.52968	1.27751	4.2296	4.17182	8.84765
S09C	BN1106_s752B000182		47.768	15.077	15.3018	15.7846	46.8645	35.0688	26.3443
S09C	BN1106_s1377B000260		17.7617	25.0807	27.9256	24.5576	19.2154	11.4803	52.5949
S09C	BN1106_s2097B000207		45.9232	31.3213	35.4819	31.3047	19.8156	21.8876	24.3707
S09X	BN1106_s80B000525		0.0810828	0.00369309	0.0180142	0.0283962	0.229917	6.67496	0.670932
S09X	BN1106_s38B000514		0.152562	0.0422992	0.0206172	0.0219801	0.0083425	8.79278	0.664749
S09X	BN1106_s563B000402		0.100683	0.196461	0.221208	0.361402	0.438731	0.648334	0.320211
S09X	BN1106_s4004B000028		0.31809	2.10196	2.17453	1.87827	3.35759	16.3597	3.68155
S09X	BN1106_s903B000404		0	3.42292	3.97152	3.33467	6.9294	5.65822	3.23998
S09X	BN1106_s242B000163		3.47537	9.78449	11.5907	11.3762	18.0856	21.11	26.2575
S09X	BN1106_s773B000378		0.0480859	11.1936	11.1427	10.3635	14.4678	2.97217	1.31708
S09X	BN1106_s2844B000231		0.0383771	16.2641	17.5984	11.6313	12.0136	2.15838	0.533009
S09X	BN1106_s5544B000084		9.00011	29.7524	29.0136	26.6073	29.4346	29.6605	23.9488
S09X	BN1106_s5135B000088		0.683102	70.7719	76.7563	66.0447	84.0803	20.7445	5.38791
S12	BN1106_s10285B000012		0.790903	1.66108	1.60428	2.4954	19.2476	5.01669	20.7487
S12	BN1106_s4837B000067		0.846367	2.66886	2.20166	2.96407	27.2909	15.5764	24.3049
S12	BN1106_s758B000549		3.00904	8.86012	9.05999	9.792	17.1314	19.0234	7.48021
S14	BN1106_s1395B000159		8.31848	17.6102	16.4676	17.9184	35.297	46.7225	15.9658
S16	BN1106_s3441B000084		14.061	18.4248	15.8077	16.6199	19.5337	20.1201	24.8894
S16	BN1106_s1984B000284		8.24329	19.5782	16.2909	9.85771	10.0387	30.1669	19.2577
S26A	BN1106_s2095B000164		3.29194	8.99543	8.85127	13.8589	22.0007	28.2095	17.2157
S28	BN1106_s1620B000120		2.26308	3.74928	4.27238	4.53358	46.6	201.439	1490.48
S28	BN1106_s3518B000132		11.1011	54.2138	58.6251	60.0813	152.201	164.738	1860.01
S33	BN1106_s53B000524		0.220494	0.224808	0.248388	0.353774	0.497097	7.17944	0.510396
S33	BN1106_s2771B000139		6.04509	3.33192	2.27374	3.03538	6.68135	8.14597	2.88175
S33	BN1106_s1592B000100		0.120469	6.32111	8.40067	6.78209	16.5153	2.13957	2.04497
S33	BN1106_s4436B000070		0.0609844	11.8084	10.1013	10.7589	19.775	9.07745	1.04866
S33	BN1106_s650B000255		71.6561	19.3048	20.1885	17.6283	39.7126	20.3607	40.362
S33	BN1106_s2160B000052		0.139393	22.0761	18.419	29.9316	48.474	23.1406	6.45329
S33	BN1106_s916B000193		7.26298	24.6047	24.1762	22.8396	41.5445	54.1417	19.2801
S33	BN1106_s642B000236		17.9783	36.7724	35.3681	37.7637	43.829	27.9802	26.3195
S33	BN1106_s2487B000187		64.0803	59.1085	71.6962	101.268	180.735	171.734	89.0161
S33	BN1106_s35B000343		21.22	62.4433	64.3503	64.0587	111.354	60.254	210.337
S33	BN1106_s1854B000110		8.40501	200.229	231.615	213.564	447.92	22.8683	45.9126
S54	BN1106_s472B000377		0.27412	0.328422	0.44758	0.380045	0.551626	35.3844	2.76262
S54	BN1106_s2941B000078		2.06484	3.99114	4.10319	3.3298	5.13917	8.96877	3.53279
S54	BN1106_s945B000219		12.4831	8.24648	5.98167	7.12146	17.5748	21.5545	12.1032
S54	BN1106_s2483B000109		3.06832	10.3141	10.396	11.5144	14.6657	11.1677	12.683
S59	BN1106_s1726B000390		7.61755	8.1428	7.24576	6.89237	9.83601	11.9137	25.3324
T01A	BN1106_s1579B000119		11.1963	10.951	11.4777	12.1031	42.2812	39.5438	24.2739
T01A	BN1106_s4981B000065		2.85505	15.3673	11.4481	10.9973	9.63106	32.1143	6.79766
T01A	BN1106_s9050B000016		11.6219	21.451	19.7541	21.294	33.9671	51.0206	26.7722
T01A	BN1106_s1639B000395		15.7296	28.9516	27.7602	34.128	48.5267	47.3822	35.7895
T01A	BN1106_s2284B000154		14.6915	37.4228	31.9938	34.1758	73.012	76.1653	40.7987
T01A	BN1106_s7720B000057		17.5865	40.52	34.5105	32.2766	42.7935	73.3161	41.6346
T01A	BN1106_s3658B000104		20.7062	43.532	43.0101	46.002	75.8321	50.2815	45.5918
T01A	BN1106_s1259B000205		17.0182	51.5456	49.8167	52.982	54.3528	58.4732	49.6739
T01A	BN1106_s1237B000189		19.3343	52.1781	44.9358	52.5934	89.0649	48.6817	60.773
T01A	BN1106_s2242B000188		15.7239	57.5007	53.2598	62.2566	56.48	58.5691	24.1319
T01A	BN1106_s6922B000040		14.9639	57.9747	51.8793	52.8815	65.288	49.6473	31.1909
T01A	BN1106_s5855B000168		19.6936	60.0618	53.0258	59.101	69.6982	66.362	45.6761
T01A	BN1106_s4173B000090		17.3267	69.3522	63.3862	69.7566	61.9589	109.753	37.4566
T01A	BN1106_s4981B000066		22.6295	73.901	69.2033	69.2023	78.295	74.0783	38.5777
T01A	BN1106_s12550B000010		26.3766	127.33	119.023	125.618	111.128	88.3969	70.1795
T01A	BN1106_s6770B000051		36.3166	139.019	135.595	142.912	152.458	105.242	85.4075
T02	BN1106_s2474B000181		0.91665	0.371925	0.344334	0.212731	5.08149	5.23956	0.731672
T02	BN1106_s2474B000182		0.0417487	3.73882	4.11844	5.83304	24.3738	20.3212	27.2422
T02	BN1106_s1754B000213		8.92046	19.4394	12.9749	14.208	15.3044	29.047	31.7143
T03	BN1106_s2549B000286		0.575103	6.05208	3.89378	2.52692	2.86599	9.58492	3.06764
T03	BN1106_s771B000473		16.1167	52.088	54.2788	48.9634	42.5743	30.2759	48.8943
T03	BN1106_s1170B000183		5.06373	69.7107	44.9678	38.0199	40.208	84.2267	21.4097
U32	BN1106_s6008B000043		13.0243	15.9844	15.9849	12.8916	55.8754	41.5337	34.2468

## Sheet: F. gigantica MEROPS analysis
Table S2. Fasciola spp. Peptidases (b) F. gigantica MEROPS analysis
		Stage-specific transcription [26]
Peptidase type	Transcriptome id	Egg	Mir	Red	Cer	Met	Juv42d	Juv70d	Adult		A01A	pepsin - aspartic
A01A	Cluster-65551.121322	644.74	135.887	443.307	123.283	129.583	655.69	563.397	583.393		A01B	pepsin - aspartic
A01A	Cluster-65551.125333	600.427	49.09	235.38	56.35	62.45	262.81	227.57	250.907		A02A	endopeptidases, retropepsin - aspartic
A01A	Cluster-65551.77041	0.06	1.27333	0.53	0.433333	0.11	0.223333	0.0633333	0		A02D	endopeptidases, retropepsin - aspartic
A01A	Cluster-65551.147099	0.503333	0	0.0233333	0.36	0.263333	0.4	0.7	1.64667		A22A	membrane-inserted endopeptidases - presenilin
A01A	Cluster-65551.91564	0.626667	0.24	0.16	0.476667	0.956667	0.653333	1.12333	1.12667		A22B	membrane-inserted endopeptidases - presenilin
A01A	Cluster-65551.133625	13.7733	0.296667	1.05333	1.34	0.85	3.17333	3.80667	4.29667		A28A	DNA-damage inducible protein 1 from Saccharomyces cervisiae confimed the structural similarity to pepsin
A01B	Cluster-65551.126389	919.037	3014.34	6132.4	1582.48	978.3	2163.48	2099.49	863.303		A28B	DNA-damage inducible protein 1 from Saccharomyces cervisiae confimed the structural similarity to pepsin
A02A	Cluster-65551.114866	2.11	10.1433	0.433333	8.00667	18.5533	1.73333	1.41	0.973333		C01A	papain
A02A	Cluster-65551.133553	7.54667	27.6367	2.40667	17.5967	41.87	7.51333	5.58	1.49333		C02A	calpain
A02D	Cluster-65551.128917	8.56333	8.80333	3.36333	11.86	19.93	15.68	12.5233	11.9267		C110	cysteine endopeptidases
A22A	Cluster-65551.149608	0.06	0.716667	0.486667	0.556667	1.07	0	0	0.253333		C12	ubiquitinyl hydrolases
A22A	Cluster-65551.94931	0.863333	0.88	1.1	0.8	0.91	0.62	0.756667	0.38		C121	MINDY-4 peptidase
A22A	Cluster-65551.149611	3.47333	4.45333	4.4	4.38667	5.83333	3.18	3	2.37333		C13	legumain
A22B	Cluster-65551.129174	0	0	0	0.02	0	1.37333	1.29	1.69333		C14A	caspase
A22B	Cluster-65551.129735	0.756667	1.35	0.15	0.39	0.936667	8.36333	8.54	9.32333		C14B	caspase
A22B	Cluster-65551.123102	1.05667	0.54	0.05	0.44	1.26667	0.413333	0.256667	0.07		C15	omega peptidases that release an N-terminal pyroglutamate residue.
A22B	Cluster-65551.129175	3.07667	19.2267	25.81	11.7167	11.5033	0	0.0366667	0.0133333		C19	ubiquitinyl hydrolases
A22B	Cluster-65551.126249	3.36	0.63	0	0.493333	1.67	1.27	0.616667	0.31		C26	omega peptidase gamma-glutamyl hydrolase
A22B	Cluster-65551.121806	12.0767	39.0233	49.01	28.15	28.9067	4.50333	5.22	5.12333		C44	amidophosphoribosyltransferase precursor
A22B	Cluster-65551.130780	12.1167	29.23	17.2067	30.6733	34.32	0.84	0.613333	0.663333		C48	SUMO (small ubiquitin-like modifier) deconjugating enzymes
A22B	Cluster-65551.129173	13.6367	25.0167	7.75333	14.5233	17.2833	19.85	18.38	17.9067		C50	endopeptidases, separase
A22B	Cluster-65551.131634	45.6233	7.25	10.8967	15.3433	19.2967	0.186667	0	0		C54	endopeptidases with specificity for glycyl bonds - autophagin
A22B	Cluster-65551.127405	148.02	16.2633	25.32	36.2067	39.3767	13.68	12.2667	12.2867		C56	PfpI endopeptidase of Pyrococcus furiosus
A28A	Cluster-65551.131954	4.81333	4.92333	1.95333	6.40667	13.1233	4.52333	1.52667	2.24667		C64	endoisopeptidases that release ubiquitin from ubiquitinated proteins.
A28A	Cluster-65551.126885	0.0733333	0.863333	0.0166667	0.583333	1.50667	0.02	0.0366667	0		C65	isopeptidases that release ubiquitin from polyubiquitin - otubain-1
A28A	Cluster-65551.113893	0.766667	2.08667	2.32667	1.79	2.06667	0.0733333	0.0633333	0.106667		C78A	peptidases that cleave a glycyl bond at the C-terminus of ubiquitin-fold modifier-1 protein.
A28A	Cluster-65551.139065	9.49667	9.26	12.6233	7.40667	10.94	15.1767	15.3867	8.70333		C78B	peptidases that cleave a glycyl bond at the C-terminus of ubiquitin-fold modifier-1 protein.
A28B	Cluster-65551.126290	128.11	282.263	5.63	255.387	616.137	128.36	65.0233	11.7367		C83	exopeptidases some of which also have transferase activity - gamma-glutamylcysteine dipeptidyltranspeptidase
C01A	Cluster-65551.103998	0.34	0.74	0	0	0	91.1533	58.4967	786.153		C85	deubiquitinylating peptidases
C01A	Cluster-65551.161637	0	3.3	0.02	8.32	10.4367	227.047	173.04	373.82		C85A	deubiquitinylating peptidases
C01A	Cluster-65551.176172	0	0	740.223	31.78	25.7533	1.22333	1.12667	0.15		C85B	deubiquitinylating peptidases
C01A	Cluster-65551.176531	0	0	2.02667	56.41	124.44	2.13667	0.06	2.38333		C86	deubiquitinylating peptidases - ataxin 1
C01A	Cluster-65551.177123	0	0	0.0833333	0	0.406667	1.50333	1.05667	57.71		C95	self-cleaving proteins - lysosomal 66.3 kDa protein
C01A	Cluster-65551.49022	0	0.0566667	0.246667	218.07	187.033	7.65	0.81	0.4		C97	SUMO (small ubiquitin-like modifier) deconjugating enzymes.
C01A	Cluster-65551.49864	0	0	0	0	0	1.82	2.59667	1.14667		M01	aminopeptidases
C01A	Cluster-65551.50554	0	0.0433333	0	0	0	2.33333	1.25333	12.53		M03A	metallopeptidases with varied activities
C01A	Cluster-65551.51485	0	0	0.69	8.08333	3.71	0.833333	0.143333	0.0666667		M08	metallo-endopeptidase leishmanolysin and its homologues.
C01A	Cluster-65551.58037	0	0	3.73333	69.04	55.0233	0.856667	0.413333	1.28667		M09B	bacterial collagenases from Vibrio and Clostridium.
C01A	Cluster-65551.58397	0	0	5202.47	186.327	24.0133	4.49333	7.96	0.86		M100	spartan peptidase
C01A	Cluster-65551.81294	0	0	0.04	30.5933	6.78	0.0533333	0.0633333	0		M10A	metalloendopeptidases - matrix metallopeptidase
C01A	Cluster-65551.150474	0	0	1.54667	16.5333	43.5733	0.333333	0.12	0.106667		M10B	metalloendopeptidases - matrix metallopeptidase
C01A	Cluster-65551.162542	0	2.4	0.113333	1.17667	2.96667	0.8	0.533333	0.05		M12A	metalloendopeptidases - astacin
C01A	Cluster-65551.166680	0	0.47	0.0466667	0	0	112.917	58.62	111.917		M12B	metalloendopeptidases - astacin
C01A	Cluster-65551.166827	0	1.01	0	2.90667	9.33667	252.293	197.73	870.083		M13	metalloendopeptidases restricted to action on substrates smaller than proteins - neprilysin
C01A	Cluster-65551.174946	0	0.0133333	0.316667	0	0.116667	2.43667	8.24667	0.736667		M14A	metallocarboxypeptidases
C01A	Cluster-65551.176271	0	0	525.96	26.71	17.1133	0.0566667	0	0		M14B	metallocarboxypeptidases
C01A	Cluster-65551.178199	0	0	0.0633333	119.003	62.3833	0.146667	0.133333	0		M14D	metallocarboxypeptidases
C01A	Cluster-65551.181095	0	0	0.04	0	0	0.75	1.44667	0.703333		M16A	metalloendopeptidases
C01A	Cluster-65551.181127	0	0.06	0	0.0933333	0.07	16.1067	21.9033	78.0067		M16B	metalloendopeptidases
C01A	Cluster-65551.183565	0	0	0	0	0	1.38	0.256667	1.66		M16C	metalloendopeptidases
C01A	Cluster-65551.44829	0	0.01	0.24	135.827	124.88	0.0533333	0	0.0166667		M17	aminopeptidases - leucyl aminopeptidase
C01A	Cluster-65551.48747	0	0	0	0	0	0.943333	0.316667	3.12		M18	metalloaminopeptidases
C01A	Cluster-65551.50555	0	0.04	0	0	0.0866667	1.20333	2.21	2.92		M19	dipeptidases
C01A	Cluster-65551.50843	0	0.56	0.0133333	9.07	11.48	162.683	140.333	388.867		M20A	glutamate carboxypeptidase
C01A	Cluster-65551.51603	0	0.233333	0.52	0.0733333	0.0966667	63.7567	125.517	39.1267		M20C	glutamate carboxypeptidase
C01A	Cluster-65551.56364	0	0.0833333	3.43	4116.64	3284.17	37.2267	2.54333	8.89		M20F	carnosine dipeptidase
C01A	Cluster-65551.58117	0	0	269.723	8.8	4.08	0	0	0		M24A	exopeptidases that require co-catalytic ions of cobalt or manganese
C01A	Cluster-65551.58136	0	0.0233333	44.2567	2.78	0.73	0.0433333	0	0		M24B	exopeptidases that require co-catalytic ions of cobalt or manganese
C01A	Cluster-65551.58385	0	0	57.57	1.92333	2.09	0	0.0266667	0		M24X	exopeptidases that require co-catalytic ions of cobalt or manganese
C01A	Cluster-65551.58433	0	0	319.887	14.8133	2.07667	0	0	0		M28B	aminopeptidases and carboxypeptidases that require co-catalytic ions of zinc
C01A	Cluster-65551.58453	0	0	209.807	5.34667	2.04667	0.02	0	0		M28X	aminopeptidases and carboxypeptidases that require co-catalytic ions of zinc
C01A	Cluster-65551.58486	0	0	1049.98	42.82	40.0467	0.76	0.69	0.136667		M32	metallocarboxypeptidases
C01A	Cluster-65551.680	0	0.02	0	0.0166667	0.05	0.0233333	0	1.65333		M38	omega peptidase - isoaspartyl dipeptidase
C01A	Cluster-65551.79770	0	0.0133333	0	3.48333	10.94	0.02	0	0		M41	ATP-dependent metalloendopeptidases
C01A	Cluster-65551.80452	0	3.40333	0.906667	0.106667	0	26.9533	20.3967	3254.48		M48A	metalloendopeptidases - Ste24 peptidase (Saccharomyces cerevisiae)
C01A	Cluster-65551.82289	0	0	0	0	0	8.43333	5.25333	4.50667		M49	dipeptidylpeptidase
C01A	Cluster-65551.84626	0	0.03	0.11	0.0266667	0	2.76667	3.34333	40.3533		M50A	metalloendopeptidases - site 2 peptidase
C01A	Cluster-65551.86176	0	0	0	7.94	9.27333	0	0	0		M67A	isopeptidases that release ubiquitin from ubiquitinated proteins
C01A	Cluster-65551.86178	0	0	0.07	38.3267	17.8	1.29667	0	0.0866667		M67C	isopeptidases that release ubiquitin from ubiquitinated proteins
C01A	Cluster-65551.90004	0	8.72333	4.43667	11.94	14.0167	0.296667	0.416667	0.326667		M67X	isopeptidases that release ubiquitin from ubiquitinated proteins
C01A	Cluster-65551.51602	0.01	0	0.0766667	0.0233333	0	1.33	3.83333	0.396667		M96	transferred to Family G04
C01A	Cluster-65551.84074	0.0133333	1.10333	0.103333	0.38	0.623333	0	0.0333333	0		M98	YghJ g.p. (Escherichia coli)
C01A	Cluster-65551.95785	0.0133333	2.72667	1.00667	8.97667	12.2133	919.877	618.963	2387.98		P02A	EGF-like module containing mucin-like hormone receptor-like 2
C01A	Cluster-65551.51825	0.0233333	0	0.966667	0.0733333	0	1.19333	3.64667	1.54		P02B	polycystin-1
C01A	Cluster-65551.177918	0.04	0.243333	0	1.13667	0.866667	20.55	11.04	132.647		S01A	serine endopeptidases - chymotrypsin
C01A	Cluster-65551.86175	0.06	5.39667	3.86	6855.34	9329.41	1.81333	0.0366667	0.1		S01C	serine endopeptidases - DegP peptidase
C01A	Cluster-65551.90007	0.07	0.986667	0.0933333	0.496667	0.746667	0.613333	1.01333	0.0366667		S08A	serine endopeptidase subtilisin and its homologues.
C01A	Cluster-65551.176233	0.09	1.22667	0.34	4.33	15.0933	128.37	88.12	1230.38		S08B	serine endopeptidase subtilisin and its homologues.
C01A	Cluster-65551.58038	0.0933333	0	2.85333	122.843	86.1833	0.153333	0	0		S09A	serine-dependent peptidases - prolyl oligopeptidase
C01A	Cluster-65551.181091	0.103333	0.366667	0.57	0.126667	0.12	113.95	224.743	190.143		S09B	serine-dependent peptidases - dipeptidyl-peptidase IV
C01A	Cluster-65551.96139	0.296667	673.497	0.446667	0.813333	1.14333	248810	228173	414355		S09C	serine-dependent peptidases - acylaminoacyl-peptidase
C01A	Cluster-65551.86177	0.91	22.9167	12.44	19713.9	14738.3	14.7	0.9	1.52		S09X	serine-dependent peptidases
C01A	Cluster-65551.90005	1.2	17.4267	11.5933	26.71	32.0667	52.5767	72.0267	75.11		S10	carboxypeptidases
C01A	Cluster-65551.122007	111.237	96.24	139.68	98.93	68.78	106.967	100.973	73.8233		S12	serine-type D-Ala-D-Ala carboxypeptidases
C01A	Cluster-65551.126330	217.327	66.5333	217.357	81.1633	77.31	399.84	602.473	516.463		S14	endopeptidase Clp and its homologues
C01A	Cluster-65551.125271	722.227	70.8267	261.797	254.533	240.507	370.547	473.85	240.86		S16	endopeptidases, mostly ATP-dependent
C02A	Cluster-65551.132880	3.89	6.41667	4.52	8.83667	10.91	5.92333	5.30667	1.59		S26A	endopeptidases - signal peptidase
C02A	Cluster-65551.136611	0	1.13333	0.04	0.543333	0.423333	0	0	0		S26B	endopeptidases - signalase
C02A	Cluster-65551.157372	0	2.53	1.98333	0	0	0	0	0		S28	exopeptidases that hydrolyse prolyl bonds - lysosomal Pro-Xaa carboxypeptidase
C02A	Cluster-65551.159851	0	31.57	0	0	0	0.02	0	0		S33	exopeptidases that act at the N-terminus of peptides - prolyl aminopeptidase
C02A	Cluster-65551.169124	0.00666667	0.553333	0.126667	1.41667	1.82	2.52333	2.02	0.663333		S54	membrane-bound serine endopeptidases
C02A	Cluster-65551.174960	0.05	1.74667	0.563333	0.733333	0.823333	0.0533333	0	0.08		S59	autolytic endopeptidase - nucleoporin 145
C02A	Cluster-65551.149684	0.05	0.39	0.0433333	0.636667	1.17333	0	0	0		S60	endopeptidase - lactoferrin
C02A	Cluster-65551.155792	0.0733333	1.70333	0.0866667	0.25	0.163333	0.496667	0.403333	0.66		T01A	component peptidases of the proteasome and related compound peptidase
C02A	Cluster-65551.89823	0.116667	72.1467	21.8767	52.2967	62.6033	17.3567	22.0867	22.98		T02	N-terminal nucleophile hydrolases, including the glycosylasparaginase precursor
C02A	Cluster-65551.163795	0.146667	0.713333	0.0866667	0.13	0	1.25	0.626667	0.293333		T03	aminopeptidase as well as aminotransferase activities in their mature forms - gamma-glutamyltransferase
C02A	Cluster-65551.150802	0.153333	1.09333	0.443333	0.553333	0.62	0.0866667	0.376667	0.966667
C02A	Cluster-65551.157857	0.203333	65.8	35.1367	39.64	42.4333	0.0866667	0.196667	0.0933333
C02A	Cluster-65551.164109	0.25	4.25	0.676667	4.14667	7.72	1.52667	1.58667	0.81
C02A	Cluster-65551.168559	0.256667	0.0866667	0	0.453333	1.16	0	0	0
C02A	Cluster-65551.157371	0.32	281.163	77.6367	134.977	134.56	91.0233	116.07	83.9867
C02A	Cluster-65551.141706	0.496667	1.05	0.63	0.97	2.03	1.14333	0.836667	0.386667
C02A	Cluster-65551.155713	0.55	0.38	0.05	1.25	1.62667	0	0	0
C02A	Cluster-65551.143752	1.31333	4.39667	2.87	5.34	7.77	4.85667	4.63333	1.09667
C02A	Cluster-65551.125900	1.44	0.07	0.0533333	0	0.103333	1.20333	0.896667	10.19
C02A	Cluster-65551.150910	1.56333	0.0866667	0	0	0	0.446667	0.196667	0
C02A	Cluster-65551.150911	1.61667	0.593333	1.03	1.10333	1.23	1.25333	1.17	1.13333
C02A	Cluster-65551.96498	3.82333	1.95	1.14667	3.53333	3.42333	0.963333	1.40667	1.21333
C02A	Cluster-65551.129077	5.32	9.92333	6.85333	12.0633	7.87333	5.59	4.96667	1.34
C02A	Cluster-65551.135664	6.43667	12.94	5.18667	8.29667	6.01	0.106667	0.0933333	0
C02A	Cluster-65551.136529	11.2433	33.6	21.16	31.74	32.79	24.0667	23.2233	6.45667
C02A	Cluster-65551.137013	19.65	22.98	17.02	22.96	32.94	9.53333	10.2867	10.4833
C02A	Cluster-65551.125901	72.14	0.213333	0.756667	0.97	1.22333	0	0	0.0333333
C02A	Cluster-65551.125631	186.11	0.453333	1.07	1.17667	1.58667	1.65	1.37	14.0967
C110	Cluster-65551.126593	0	4.71667	0.19	0	1.12333	0	0	0
C110	Cluster-65551.127266	0.08	31.3433	0.02	3.08333	10.3333	0.9	0.92	0.866667
C110	Cluster-65551.152354	0.343333	1.15667	0.17	1.28333	2.42	0	0	0.03
C110	Cluster-65551.153073	0.413333	13.0433	0.19	0.766667	2.28667	1.68	1.27667	1.95667
C110	Cluster-65551.152810	0.483333	8.83	2.52667	4.48	8.98667	5.28333	6.77667	4.75
C110	Cluster-65551.157911	0.62	9.71	1.88667	3.69	6.32	7.74333	10.4833	7.46333
C110	Cluster-65551.131829	1.81	23.0733	0.686667	12.4833	16.96	5.08667	3.17333	4.23
C110	Cluster-65551.132732	5.36	2.98667	0.633333	2.41333	4.02333	1.10667	0.886667	0.503333
C12	Cluster-65551.120538	14.6767	11.41	22.5633	7.38	6.92	16.1367	16.14	10.2833
C12	Cluster-65551.95114	0.0933333	1.59	0.05	0.616667	1.79333	0	0	0
C12	Cluster-65551.151325	0.11	1.46667	0.0666667	0.753333	1.49333	0.183333	0.176667	0.183333
C12	Cluster-65551.95113	0.49	0.82	0.116667	0.693333	1.45667	0.39	0.453333	0.28
C12	Cluster-65551.102547	1.07333	2.48	3.74667	1.81333	0.896667	0.0666667	0.0366667	0.0166667
C12	Cluster-65551.123574	1.13333	20.6667	20.7233	9.60667	15.5133	0	0	0.303333
C12	Cluster-65551.126677	1.44	0.05	0.23	0.423333	0.27	0.03	0.0666667	0.12
C12	Cluster-65551.127936	1.85333	0.03	0.07	0.363333	0.13	0	0.02	0.41
C12	Cluster-65551.120539	1.91	1.75333	2.70333	1.25667	0.936667	1.09667	0.97	0.81
C12	Cluster-65551.119620	2.06	20.5167	19.0133	10.3433	15.46	0.523333	0.45	0.173333
C12	Cluster-65551.136457	10.12	1.58667	6.24667	2.43333	2.39	8.85667	8.09667	5.14333
C12	Cluster-65551.136458	16.1767	10.0333	18.92	6.19667	5.77667	7.44	6.35	5.73667
C12	Cluster-65551.124215	19.8433	43.5567	59.3167	19.5	18.9	34.5067	41.5267	31.8733
C12	Cluster-65551.126281	1441.25	2.12	44.3433	209.287	93.48	6.57	13.2767	110.577
C121	Cluster-65551.112685	1.85333	1.5	1.47667	3.11	2.08333	1.82	1.28333	1.02667
C121	Cluster-65551.117678	20.29	34.3433	26.6567	22.3133	30.4433	22.04	19.3867	12.3233
C121	Cluster-65551.157685	0	10.1133	2.84	0.553333	0.633333	0	0.00666667	0.02
C121	Cluster-65551.158527	0	1.50333	0.05	0.0966667	0.66	0	0	0
C121	Cluster-65551.160933	0	1.68333	0.143333	0.133333	0.06	0	0	0.0233333
C121	Cluster-65551.158536	0.0733333	80.07	26.8467	9.62	14.26	0.29	0.613333	0.0633333
C121	Cluster-65551.117680	0.63	2.06667	1.13333	0.98	1.36333	0	0.02	0.0866667
C121	Cluster-65551.139175	0.78	5.44	6.81	1.69	1.86667	0.116667	0.13	0.0533333
C121	Cluster-65551.130711	1.56	1.50667	1.34333	1.30667	1.87	1.93667	1.68333	1.14333
C121	Cluster-65551.117319	7.44333	8.89333	9.29333	6.33	4.98333	7.12667	6.71333	3.94333
C13	Cluster-65551.164830	0	0.206667	0.213333	31.65	29.4933	190.583	88.69	3.14667
C13	Cluster-65551.179839	0.266667	0.12	0.313333	3.08667	1.45	0.0133333	0.08	0.0533333
C13	Cluster-65551.181392	0	0	0.18	44.08	60.53	0	0	0
C13	Cluster-65551.86756	0.0366667	2.06	0.45	444.143	371.913	2764.08	1284	47.92
C13	Cluster-65551.1419	0	0	0	0	0	0	0.0366667	3.86
C13	Cluster-65551.165110	0	0	0	1.43667	1.24333	4.92667	2.71667	1.19667
C13	Cluster-65551.172802	0	0	0	0.463333	0.356667	1.12	0.773333	0.0433333
C13	Cluster-65551.181194	0	0	0	1.92	1.24333	3.11333	3.15333	0.03
C13	Cluster-65551.184299	0	0.0133333	0.513333	1090.62	1254.67	0	0	0.0133333
C13	Cluster-65551.56331	0	0.04	0.723333	497.143	598.42	0	0	0.03
C13	Cluster-65551.59394	0	1.45	0.01	23.48	21.3133	504.283	420.65	904.81
C13	Cluster-65551.74128	0	0.0233333	0	0	0.0133333	0.31	1.38333	0.373333
C13	Cluster-65551.86754	0	0.1	0.0133333	8.87	14.3667	127.17	52.43	2.33667
C13	Cluster-65551.86757	0	0	0	0.733333	1.43667	0.506667	4.13333	0.406667
C13	Cluster-65551.89451	0	0	0.0533333	0.886667	1.38667	3.01667	3.45	0.166667
C13	Cluster-65551.177572	0.0133333	0	0.243333	144.653	46.12	0.07	0	0
C13	Cluster-65551.64542	0.0233333	0.0166667	0.286667	122.413	146.507	0.0966667	0.26	0.0933333
C13	Cluster-65551.58316	0.0266667	0.07	0.426667	20.6433	17.2467	0.643333	0.513333	0.0133333
C13	Cluster-65551.89450	0.0266667	26.4733	2.55333	2.96	1.92667	8150.74	8573.59	16492.6
C13	Cluster-65551.92584	1.12333	0.12	4.07667	3604.23	3473.52	187.537	2.65333	1.19
C13	Cluster-65551.131128	2.36	2.82667	0.0833333	0.993333	2.26667	0.126667	0.113333	0.0533333
C13	Cluster-65551.127569	7.77	5.36	26.7033	12.3533	11.42	18.95	17.58	15.2467
C13	Cluster-65551.130067	33.29	47.3	60.5567	65.3933	89.7867	35.3367	31.0767	30.88
C14A	Cluster-65551.112837	0.0666667	0.26	0.146667	0.403333	1.17	0.186667	0.51	0.07
C14A	Cluster-65551.137785	0.126667	4.03667	1.11333	8.07	10.9567	2.87	2.83	3.12667
C14A	Cluster-65551.129073	0.37	2.07667	0.193333	0.613333	0.963333	0.216667	0.206667	0.0866667
C14A	Cluster-65551.116169	0.58	4.36333	3.27	2.90667	4.69333	0.573333	0.363333	0.0466667
C14A	Cluster-65551.122504	0.71	0.766667	0.0866667	0.963333	2.13333	0.376667	0.39	0.123333
C14A	Cluster-65551.129119	10.6033	28.93	16.0933	15.7633	12.0767	14.17	15.8467	10.1567
C14A	Cluster-65551.124940	16.6933	22.0233	17.5067	11.0867	12.4433	15.3367	14.9533	9.17333
C14A	Cluster-65551.129816	22.1667	129.79	28.6667	13.4633	12.5567	25.2467	27.7467	19.68
C14B	Cluster-65551.153686	1.17333	0.466667	0.05	0.0433333	0.0233333	3.08667	5.32667	8.6
C15	Cluster-65551.125064	28.87	11.47	13.21	11.6367	10.6167	12.78	14.3733	6.75333
C15	Cluster-65551.123446	44.89	22.3667	22.5	19.7233	27.17	41.13	38.9	22.7667
C19	Cluster-65551.110933	0.23	1.72667	0.35	0.313333	0.936667	0	0	0.0433333
C19	Cluster-65551.129510	1.49667	3.57	2.64333	1.10667	1.69333	0.0766667	0.0566667	0
C19	Cluster-65551.133358	1.01	0.273333	0	0.276667	0.34	0.37	0.446667	0.836667
C19	Cluster-65551.134843	10.91	14.07	11.91	12.0467	19.4467	6.93333	6.19667	4.32333
C19	Cluster-65551.169230	0	1.14	0.183333	0.336667	1.77667	0	0	0
C19	Cluster-65551.44815	0	0	0	0	0.126667	0	0	1.20667
C19	Cluster-65551.56418	0	0	0	0.12	0.0766667	0	0.01	4.85667
C19	Cluster-65551.72026	0	1.39	0.0966667	0.323333	0.406667	0.143333	0.09	0.0466667
C19	Cluster-65551.83429	0	24.9767	6.98667	7.13667	8.28667	8.05333	9.4	2.89333
C19	Cluster-65551.153971	0.0133333	9.14667	0.126667	1.89333	2.66333	0	0.0133333	0
C19	Cluster-65551.26165	0.0166667	0.05	0.02	0.32	0.54	0.07	0.0433333	1.40333
C19	Cluster-65551.156507	0.03	3.16667	0.0333333	0.776667	0.956667	0.03	0.0266667	0.0233333
C19	Cluster-65551.84708	0.0333333	21.0233	0.316667	6.87667	8.56667	0	0.0233333	0
C19	Cluster-65551.159863	0.0366667	2.01333	0.0266667	0.303333	0.0966667	0	0.03	0.286667
C19	Cluster-65551.44814	0.0533333	0	0.0133333	0.283333	0.283333	0	0.01	9.15
C19	Cluster-65551.149544	0.06	5.80667	0.526667	0.926667	2.92333	0	0	0
C19	Cluster-65551.158102	0.0766667	18.8267	0.386667	5.22333	6.74	0.4	0.0966667	1.44333
C19	Cluster-65551.109954	0.08	1.78333	0.903333	1.26	2.05667	0.03	0.02	0
C19	Cluster-65551.129487	0.15	1.19333	0.306667	0	5.14667	0.19	0.793333	3.29667
C19	Cluster-65551.136340	0.163333	0.153333	0	0	0	0.923333	0.486667	3.07667
C19	Cluster-65551.110652	0.166667	3.11	0.18	0.42	1.49667	0.03	0.02	0
C19	Cluster-65551.138200	0.173333	0.553333	0.0566667	0.483333	1.05667	0.0466667	0.0866667	0
C19	Cluster-65551.152551	0.186667	1.85	0.513333	2.26	4.09667	0.0133333	0.00666667	0.00666667
C19	Cluster-65551.67633	0.303333	4.39	0.82	0.383333	0.676667	2.58333	4.47667	18.95
C19	Cluster-65551.146727	0.313333	1.22667	0.1	0.456667	1.11333	0.103333	0.163333	0.0733333
C19	Cluster-65551.130608	0.36	9.4	1.18333	3.65	11.39	0.136667	0.12	0.29
C19	Cluster-65551.145489	0.37	2.43333	0.536667	1.13	2.09333	0.0233333	0.04	0.02
C19	Cluster-65551.120562	0.416667	0.436667	0.0333333	0.71	2.69667	0.67	0.45	1.38333
C19	Cluster-65551.109486	0.42	0.756667	0.563333	1.16	1.15333	0.0366667	0.0133333	0
C19	Cluster-65551.140373	0.423333	4.16667	0.923333	1.21	1.75	0.0166667	0	0
C19	Cluster-65551.143458	0.45	6	2.03667	0.74	1.71333	0.0233333	0	0
C19	Cluster-65551.141075	0.466667	3.18667	1.16333	0.766667	1.86333	0.346667	0.21	0.156667
C19	Cluster-65551.118839	0.476667	37.2533	0.403333	10.8433	11.8533	0.433333	0.253333	2.85667
C19	Cluster-65551.149177	0.48	0.3	0.323333	1.11	3.35667	0.166667	0	0
C19	Cluster-65551.88688	0.506667	10.1333	1.72667	3.1	8.30667	0	0	0
C19	Cluster-65551.103159	0.51	1.81	0.143333	0.69	1.72	0.353333	0.356667	0.396667
C19	Cluster-65551.138526	0.51	3.76	1.26333	0.653333	0.663333	0.193333	0.14	0.306667
C19	Cluster-65551.136780	0.6	0.793333	3.28667	2.04	2.66	0.426667	0.196667	0
C19	Cluster-65551.126798	0.616667	0.676667	0.293333	1.38333	2.28333	0.0633333	0.0233333	0
C19	Cluster-65551.135377	0.62	5.82333	0.303333	2.48667	7.66333	0.0233333	0.0666667	0.01
C19	Cluster-65551.129198	0.673333	6.19333	0.493333	1.62667	3.67333	0	0	0.16
C19	Cluster-65551.132883	0.76	9.21333	0.25	4.85667	10.6	0.156667	0.316667	0.56
C19	Cluster-65551.134201	0.813333	1.27	0.626667	1.37333	2.87333	1.06	0	0.973333
C19	Cluster-65551.129265	0.82	2.78	0.136667	2.34667	5.13	0.02	0	0
C19	Cluster-65551.116556	0.91	1.09667	1.40667	1.20667	0.87	1.10333	1.39333	0.193333
C19	Cluster-65551.137037	1.06667	0.0833333	0	0.206667	0.386667	0.0933333	0.16	0.0333333
C19	Cluster-65551.149768	1.07333	0.9	0.14	0.183333	0.586667	0.173333	0.13	0
C19	Cluster-65551.135898	1.22333	0.0533333	0.0366667	0.503333	1.44667	0	0	0
C19	Cluster-65551.113472	1.25667	1.1	0.27	0.643333	0.803333	1.27	2.13	1.63667
C19	Cluster-65551.138354	1.41333	4.46333	1.45333	2.55333	4.28333	1.41333	1.12333	0.416667
C19	Cluster-65551.146728	1.46333	9.94	4.87667	1.08333	4.50667	5.94	5.02	3.1
C19	Cluster-65551.152549	1.8	3.39	1.75	4.13667	6.67333	2.98	3.19667	1.77333
C19	Cluster-65551.152550	1.90667	3.51	1.99333	6.04667	7.77667	4.05	4.49333	3.31333
C19	Cluster-65551.138749	2.19	8.75667	0.503333	3.41	11.2367	1.58	2.46667	4.92333
C19	Cluster-65551.126203	2.28	5.24667	0.256667	4.13	8.15333	1.25333	1.15	0.92
C19	Cluster-65551.140374	2.29333	3.35	1.35	1.38667	2.83	1.88333	2.55	2.46
C19	Cluster-65551.120653	2.34	0.843333	0.186667	0.296667	0.03	0.313333	0.473333	0.466667
C19	Cluster-65551.110932	2.37333	4.71667	1.78667	2.11667	3.55667	0.776667	1.12667	0.99
C19	Cluster-65551.142389	2.43667	11.9267	0.773333	5.4	9.41667	3.67	4.14333	8.61333
C19	Cluster-65551.123635	2.47333	0	0.3	1.16333	0.24	1	0.92	0.633333
C19	Cluster-65551.126786	2.52667	1.74333	0.126667	2.97	5.78	0.753333	0.406667	0.35
C19	Cluster-65551.100569	2.7	5.00667	2.94	0.956667	1.93667	2.26667	2.26	1.15667
C19	Cluster-65551.118499	2.7	4.93333	4.56667	1.52333	2.02	6.38667	5.35333	3.85
C19	Cluster-65551.129838	3.2	6.56333	4.95	1.95333	3.16	2.74667	2.56333	1.4
C19	Cluster-65551.141074	3.35	2.72667	1.28	0.626667	1.21333	0.69	0.62	0.89
C19	Cluster-65551.110934	3.45333	4.76	0.843333	1.44333	3.67333	1.86667	2.33333	2.52333
C19	Cluster-65551.146726	3.62	12.88	3.92	6.2	14.6667	4.29	3.83333	3.47
C19	Cluster-65551.135054	3.68	14.1933	16.56	6.80333	8.20667	0.01	0.0166667	0.0266667
C19	Cluster-65551.131800	5.70667	5.46	3.87333	2.64	4.2	1.12	1.21	0.76
C19	Cluster-65551.136849	8.41	0.103333	0.00333333	0.276667	1.24333	0.113333	0.383333	0.73
C19	Cluster-65551.135305	8.62333	24.9033	16.7733	19.16	31.2367	6.99333	6.67333	4.70333
C19	Cluster-65551.110039	9.88667	23.31	14.7867	7.79667	9.3	11.49	10.5467	7.92
C19	Cluster-65551.131240	14.3233	49.1767	19.0567	29.09	47.46	11.9533	12.9133	13.2867
C19	Cluster-65551.131786	23.1333	6.65333	5.51	4.54667	7.5	5.65333	6.39333	4.50333
C19	Cluster-65551.135055	23.37	31.0933	33.3467	10.25	14.1767	17.5233	17.5667	16.5467
C19	Cluster-65551.123535	33.5	15.86	23.17	7.48	9.65333	19.1833	18.7333	10.6667
C19	Cluster-65551.126207	68.2133	26.14	14.1367	50.5567	52.4033	15.6	17.48	14.2433
C26	Cluster-78796.0	0	9.10667	0.393333	0.27	0.55	0	0.0433333	0
C26	Cluster-65551.101857	0.0366667	8.29333	0.91	1.78667	4.66333	0.71	0.52	0.62
C26	Cluster-65551.113675	0.0633333	9.73333	0.18	1.52	1.56333	1.2	0.3	0.296667
C26	Cluster-65551.134502	0.22	5.82333	0.52	0.89	1.46667	0.0666667	0.07	0.0833333
C26	Cluster-65551.89457	0.406667	10.8533	0.913333	2.08667	7.02	1.17	1.81	2.13
C26	Cluster-65551.158270	0.91	19.9067	5.77667	3.44667	4.93	3.57	3.29333	10.5067
C26	Cluster-65551.127549	2.73	2.73667	1.20333	2.12	2.87667	0.00666667	0	0.00666667
C26	Cluster-65551.108123	2.91333	1.58333	3.44667	0.633333	0.29	4.03	2.14333	2.17
C26	Cluster-65551.128177	3.49667	13.8	8.92333	6.21333	10.19	0.0933333	0.0433333	0
C26	Cluster-65551.106149	5.36667	1.85	21.3167	2.07667	1.65667	3.05667	2.58667	2.55667
C26	Cluster-65551.125629	8.53333	1.04667	0.333333	0.123333	0.616667	1.64667	2.90667	1.37333
C26	Cluster-65551.122143	17.5933	37.0633	22.71	11.0867	14.8233	22.0933	24.57	27.9667
C26	Cluster-65551.126805	24.1133	30.34	23.7967	12.3233	19.7733	12.84	10.9833	13.2167
C44	Cluster-65551.135733	0.416667	3.31667	0.57	3.08333	5.02	0.256667	0.133333	0.0266667
C44	Cluster-65551.126208	55.71	10.1967	15.4133	20.8233	18.6367	11.2067	10.3967	4.94333
C48	Cluster-65551.146515	1.51667	0.423333	0.36	0.11	0.783333	1.32333	1.25667	1.03
C48	Cluster-65551.108894	0	0	0	0	1.10333	0.36	0	0
C48	Cluster-65551.141532	0	4.1	0.236667	0.356667	0.146667	0	0.14	0.0366667
C48	Cluster-65551.141258	0.05	1.14	0.47	0.533333	1.07333	0	0	0.02
C48	Cluster-65551.147623	0.146667	1.09	0.143333	1.29667	3.51	0.533333	0.326667	0.153333
C48	Cluster-65551.106924	0.83	1.25	1.08667	1.82333	1.33667	1.68333	0.56	1.21333
C48	Cluster-65551.111593	0.973333	1.77667	3.56333	1.27	1.67667	1.45333	2.11667	0.206667
C48	Cluster-65551.132045	1.3	2.18333	1.55	1.34667	2.04	1.17	1.01	0.783333
C48	Cluster-65551.102871	1.71333	1.87333	1.69333	1.98333	2.65667	2.33667	2.58667	1.08
C48	Cluster-65551.111543	2.98333	3.55	5.68667	3.44667	3.56333	6.97	6.45333	2.24333
C48	Cluster-65551.132309	3.41667	7.74	2.07667	8.31	12.61	2.32	2.85667	2.77
C48	Cluster-65551.108896	6.05333	33.0867	21.0767	9.56333	14.5533	4.88333	4.77333	4.09667
C48	Cluster-65551.132260	8.32333	6.48	11.3	4.92333	4.99	9.32667	10.2533	5.06333
C50	Cluster-65551.99453	0.46	3.12	0.43	1.66333	2.16333	0.0333333	0.0466667	0.393333
C50	Cluster-65551.99452	0.8	4.27	0.436667	2.53	4.16333	0.306667	0.533333	0.9
C50	Cluster-65551.153768	2.55333	2.77333	0.446667	5.78333	4.84667	1.00333	0.81	2.06
C54	Cluster-65551.131200	0.05	1.16333	0.216667	0.89	1.88333	0	0.02	0
C54	Cluster-65551.156960	0.106667	1.89667	1.14	1.87667	2.02	0.02	0	0
C54	Cluster-65551.120041	0.653333	3.79	1.64667	3.18	5.42667	0	0	0
C54	Cluster-65551.122718	1.21667	7.35667	3.51	6.26667	8.60667	0	0	0
C54	Cluster-65551.133485	1.87	3.48333	3.15	2.43333	3.43	4.37333	4.14667	2.41667
C54	Cluster-65551.128601	2.85333	3.07333	3.11	2.66667	3.22	3.92667	3.55333	2.70667
C54	Cluster-65551.122717	3.59333	3.74667	2.47667	1.88667	2.59333	2.04667	1.53	2.15667
C54	Cluster-65551.122719	9.24	8.82333	5.77667	5.88	7.56333	4.64667	4.93333	6.71333
C56	Cluster-65551.114555	0.09	0.78	0.87	1.09333	1.91	0	0	0
C56	Cluster-65551.133077	0.43	1.36667	1.31333	1.14667	2.19	1.09	1.52333	0.496667
C56	Cluster-65551.127476	16.32	36.3633	132.203	29.62	28.09	11.0733	11.0233	6.50333
C56	Cluster-65551.131771	21.82	67.28	38.81	54.6267	34.7467	93.3	100.19	153.507
C56	Cluster-65551.127454	149.72	154.023	577.04	105.693	112.09	894.713	954.277	566.53
C64	Cluster-65551.159675	0.38	0.296667	0.03	0.55	1.39333	0.0266667	0.0533333	0.0966667
C64	Cluster-65551.123344	1.31	0.443333	0.0833333	0.06	0.173333	0.0533333	0.0466667	0
C64	Cluster-65551.121001	2.58333	12.28	0.613333	7.47667	15.2767	0	0	0.04
C64	Cluster-65551.123342	24.9	23.1267	0.45	12.1533	33.23	5.59667	4.49667	9.10667
C65	Cluster-65551.137075	1.23667	2.11	2.65333	1.54	1.21333	0.0133333	0.0233333	0
C65	Cluster-65551.135296	0.533333	0	1.02333	0.34	0	0	0	0
C65	Cluster-65551.122804	10.7833	9.04333	11.8167	5.87667	4.05333	4.52	3.67667	5.74333
C65	Cluster-65551.122125	14.2933	3.09333	3.13	2.16667	1.08667	5.99	4.33667	5.10333
C78A	Cluster-65551.161591	5.75	10.62	6.82667	5.43333	8.54667	22.66	16.59	8.23333
C78A	Cluster-65551.114307	1.70667	3.59333	2.21667	3.26333	4.43	5.33	3.07667	2.09667
C78A	Cluster-65551.144014	1.98	7.45	3.46333	3.87333	4.52667	3.52667	2.44	2.20667
C78A	Cluster-65551.151188	2.18333	3.08667	16.7	3.81333	2.64333	2.64	3.42	0.353333
C78A	Cluster-65551.111051	35.44	6.22333	61.9233	14.3233	1.49	30.2133	30.2167	14.9533
C78B	Cluster-65551.127611	13.26	18.07	19.1033	10.9033	16.0567	16.3067	13.23	11.4633
C83	Cluster-65551.129916	0.38	0.553333	0.933333	0.376667	1.05667	0.433333	0.383333	0.486667
C83	Cluster-65551.655	0.41	0.166667	0.1	0.0666667	0.14	0	0.34	1.42667
C83	Cluster-65551.132659	0.833333	2.08	1.09667	1.21667	2.09	0.91	0.503333	1.33333
C83	Cluster-65551.55061	1.04667	0.956667	1.76	1.58	2.7	2.34667	1.79667	3.97333
C83	Cluster-65551.129918	42.01	88.8333	68.7467	38.0267	67.1367	42.48	42.29	44.2067
C83	Cluster-65551.119678	43.93	54.2633	47.9533	29.0267	34.8233	24.8767	25.19	25.6767
C85	Cluster-65551.140791	1.34333	5.00333	2.49	1.94	3.24333	0	0	0
C85	Cluster-65551.140792	10.3133	7.24333	7.01667	4.79	6.45	7.77	6.31333	5.23667
C85A	Cluster-65551.142096	0	0.23	0.0233333	0.236667	1.15667	0	0	0
C85A	Cluster-65551.136956	0.186667	0.243333	0.0733333	0.433333	1.01333	0.106667	0.103333	0.06
C85A	Cluster-65551.130773	2.46	0.286667	0.0433333	0.1	0.0466667	2.05667	0.89	1.52667
C85A	Cluster-65551.129327	26.7267	50.4367	23.3333	32.3633	46.5933	27.9033	26.8833	25.9333
C85B	Cluster-65551.143588	2.48333	5.12667	1.48333	2.2	2.69	0	0	0.0133333
C85B	Cluster-65551.117286	1.08667	1.65	2.01333	1.62	2.38333	0.146667	1.26333	0.533333
C85B	Cluster-65551.123830	13.59	20.1867	4.65667	5.09	6.00667	4.31667	3.37667	3.38667
C86	Cluster-65551.109850	18.3533	9.74333	14.42	7.98	8.58	20	20.7667	11.0033
C86	Cluster-65551.109853	0.82	0.94	1.11333	0.4	0.583333	2.06667	1.45667	0.856667
C86	Cluster-65551.109852	1.01333	5.80667	8.83333	2.69333	1.60667	0.0233333	0	0
C86	Cluster-65551.109855	2.76333	0.1	0.13	0.0666667	0.04	1.48	1.38333	0.59
C86	Cluster-65551.120591	12.9333	11.3267	13.29	8.82	9.39667	24.08	24.3633	12.6467
C86	Cluster-65551.129295	88.6	15.38	34.9933	26.7733	25.99	37.92	34.6767	15.3167
C95	Cluster-65551.162781	0	0	0	0.08	0	0.19	1.32	0.11
C95	Cluster-65551.168209	0	2.37333	4.29	1.94667	1.15667	0.05	0.113333	0.0366667
C95	Cluster-65551.168210	0	0.416667	0.203333	0.116667	0.333333	0.666667	1.22333	0.296667
C95	Cluster-65551.162779	0.00666667	11.09	16.5733	3.84667	3.29	316.777	353.937	560.393
C97	Cluster-65551.139693	1.4	2.59	0.32	0.993333	2.19	0	0.00666667	0
C97	Cluster-65551.125838	1.53667	0.72	1.61333	1.14333	1.75333	1.15667	0.366667	0.383333
C97	Cluster-65551.126806	7.58667	0.0433333	1.09333	0.216667	0.193333	2.06667	1.57	0.383333
C97	Cluster-65551.128587	16.4833	5.64	1.36	5.89667	7.23667	1.92667	1.56	2.02
C97	Cluster-65551.130359	125.733	14.74	22.9867	10.7267	10.7033	16.69	19.8467	12.5067
C97	Cluster-65551.127175	147.763	62.8133	28.2133	28.48	28.2567	18.9767	14.27	10.5767
M01	Cluster-65551.80687	0	1.76333	1.99333	2.21333	3.62667	0	0	0.0466667
M01	Cluster-65551.80688	0.05	0.226667	0.426667	0.55	0.326667	1.73667	2.66	0.186667
M01	Cluster-65551.104601	0	0.343333	0	0	0	2.90667	0.336667	2.54
M01	Cluster-65551.109237	0	2.62333	1.28	1.22	3.34667	0.196667	0.0366667	0.04
M01	Cluster-65551.81782	0.00333333	0.65	0.793333	0.773333	1.09	1.08333	0.883333	0.103333
M01	Cluster-65551.161270	0.08	2.96	4.00667	4.10667	4.79667	4.07	4.04667	0.506667
M01	Cluster-65551.105772	0.16	2.06667	0.653333	0.766667	1.78333	0	0	0
M01	Cluster-65551.104602	0.533333	2.27667	5.91	1.73667	1.38	12.95	5.40667	6.44
M01	Cluster-65551.147662	0.963333	4.71667	2.99333	0	0	6.86	9.84	5.96333
M01	Cluster-65551.140955	1.11333	18.44	16.8567	2.30333	2.47	41.6567	25.2967	25.5567
M01	Cluster-65551.105773	3.58	10.6533	3	4.67	7.05	3.34333	3.49667	2.74
M01	Cluster-65551.147418	9.67	13.0267	25.8867	6.64667	7.61	68.4867	56.3933	60.4233
M01	Cluster-65551.125233	48.85	79.0433	58.4967	20.05	35.5867	25.8033	23.9767	18.5267
M03A	Cluster-65551.141980	0.0533333	1.43	0.37	0.82	1.63667	0	0	0
M03A	Cluster-65551.139583	0.0666667	2.26667	0	0.38	1.32333	0.536667	0.46	0.523333
M03A	Cluster-65551.105362	0.236667	2.89333	2.45333	0.926667	1.69	0.0233333	0.0266667	0.00666667
M03A	Cluster-65551.130584	1.09333	3.37	2.45	2.22333	3.40667	2.70667	2.90667	1.58
M03A	Cluster-65551.119024	1.18667	1.22333	1.17	2.26333	2.94	0.45	1.5	0.136667
M03A	Cluster-65551.129753	2.65	10.4833	8.2	2.85	3.44667	6.21	6.20333	5.28667
M03A	Cluster-65551.129297	10.8167	18.2467	24.6867	12.34	14.6133	15.2133	14.0333	7.17
M03A	Cluster-65551.128860	15.1067	35.7967	25.47	17.2067	21.1033	9.36333	8.47667	12.38
M08	Cluster-65551.155018	0.133333	1.31	0.21	0.29	0.596667	0.2	0.12	0
M08	Cluster-65551.157508	0	1.92333	0.216667	0.08	0.0633333	0	0.0133333	0
M08	Cluster-65551.182271	0	0.0233333	0.153333	1.20333	1.02667	0.636667	0.733333	0.556667
M08	Cluster-65551.195299	0	0.0266667	0.0233333	1.11667	0.82	0	0	0
M08	Cluster-65551.181500	0.0133333	0	0	0.16	0.33	0.726667	1.13	1.01333
M08	Cluster-65551.156943	0.0233333	8.89333	1.44667	0.123333	0.223333	0	0	0
M08	Cluster-65551.50236	0.05	0.01	0.0133333	0.563333	0.55	1.37333	1.56333	1.39667
M08	Cluster-65551.186808	0.0766667	0	0.213333	0.736667	1.05	0.0133333	0.166667	0
M08	Cluster-65551.106561	0.0866667	1.74333	0.313333	0.933333	0.71	0.11	0.163333	0
M08	Cluster-65551.150017	0.106667	6.13	1.65333	0.133333	0.203333	0	0	0
M08	Cluster-65551.102024	0.143333	1.39	0.0466667	0	0.213333	0.9	0.283333	0.0666667
M08	Cluster-65551.103787	0.18	2.5	1.95667	1.12333	1.14667	0	0	0
M08	Cluster-65551.158711	0.193333	5.71333	0.996667	0.213333	0.163333	0.866667	0.543333	0.103333
M08	Cluster-65551.140259	0.29	3.21	0.316667	0.71	0.816667	0.35	0.22	0.06
M08	Cluster-65551.102025	0.486667	3.65333	0.22	1.48667	0.563333	0.603333	0.516667	0.05
M08	Cluster-65551.156942	0.61	9.41	1.84333	1.03667	0.946667	1.72667	1.52	0.816667
M08	Cluster-65551.102027	0.82	2.01667	0.803333	0.823333	0.926667	1.69	1.63333	0.326667
M08	Cluster-65551.156861	1.00667	1.19667	0.906667	0.823333	0.693333	0.93	1.30333	0.396667
M08	Cluster-65551.139795	1.26667	0.366667	1.94333	1.26	1.02667	2.62	2.90333	1.78667
M08	Cluster-65551.86028	1.35667	7.09	1.14667	3.83	1.71667	2.49	2.16667	0.656667
M09B	Cluster-65551.56080	0.0533333	1.98	2.24	2.72333	3.38	0	0	0
M100	Cluster-65551.108098	0.0666667	0.286667	0	0.183333	1	0	0	0
M100	Cluster-65551.79708	2.52	12	9.12667	5.02333	6.56333	0.286667	0.08	0.04
M100	Cluster-65551.108097	4.93667	17.8067	21.85	9.63	13.6033	12.1133	11.1967	5.56
M10A	Cluster-65551.86978	0	1.87333	1.81667	2.54667	5.25	0.09	0.0466667	0.01
M10A	Cluster-65551.166235	0.0766667	2.52333	2.38333	3.31333	4.93667	8.17333	7.36	0.54
M10B	Cluster-65551.143341	3.81667	2.51667	2.31	5.29333	5.74667	2.83	2.17333	0.89
M12A	Cluster-65551.183435	0.166667	0.996667	0.2	0.273333	0.0733333	0.21	0.05	0
M12A	Cluster-65551.163800	0	0.566667	0.513333	3.32333	5.19333	2.59333	2.28667	0.88
M12A	Cluster-65551.181017	0	1.14333	0.4	1.94	1.93	2.43	2.51667	0.896667
M12A	Cluster-65551.164359	0.00666667	1.34	0.316667	3.18	3.74	17.5133	8.46667	4.49333
M12A	Cluster-65551.100583	0.233333	1.46333	0	0.913333	1.52667	0.12	0	0.09
M12B	Cluster-65551.111678	0.306667	1.66667	0.416667	0.54	0.77	0.666667	0.693333	0.266667
M12B	Cluster-65551.140162	0	0.613333	0.21	0.656667	0.296667	0.923333	1.36667	0.49
M12B	Cluster-65551.142680	0.0933333	0.866667	1.23667	0.443333	1.00667	0	0	0.02
M12B	Cluster-65551.147709	1.73333	0.98	1.81333	0.0866667	0.156667	5.07667	4.10667	2.64333
M12B	Cluster-65551.97144	0.246667	4.39667	0.593333	2.39333	3.81	1.68	1.92333	1.19
M12B	Cluster-65551.164543	0.00333333	2.55667	1.10333	3.24667	4.60667	1.72333	1.42	0.0266667
M12B	Cluster-65551.156553	0.0133333	0.0966667	2.66667	0.243333	0.11	1.73	1.24	0.13
M12B	Cluster-65551.96240	0.0133333	3.74	0.09	0.0733333	0.266667	0.126667	0.0833333	0
M12B	Cluster-65551.155973	0.0566667	34.76	0.843333	0.353333	0.316667	0.0566667	0.0333333	0.0266667
M12B	Cluster-65551.158644	0.06	2.31	1.34667	1.86	3.26	2.96	1.94	0.456667
M12B	Cluster-65551.158643	0.0633333	0.566667	0.686667	0.516667	1.26333	1.02667	0.813333	0.0166667
M12B	Cluster-65551.153029	0.213333	12.8733	0.503333	0.373333	0.556667	0.443333	0.486667	0.36
M12B	Cluster-65551.150615	0.336667	19.67	0.396667	0.39	0.993333	0	0	0.0233333
M12B	Cluster-65551.135346	0.783333	4.74333	0.456667	0.403333	0.916667	1.06333	1.35	0.66
M12B	Cluster-65551.153026	2.06667	0.133333	0.273333	0.49	1.37333	0.936667	0.486667	0.413333
M13	Cluster-65551.86658	0	22.5933	1.72667	0.813333	0.73	1.16667	1.34667	0.11
M13	Cluster-65551.158311	0.00333333	12.9933	1.17667	0.496667	0.416667	1	0.933333	0.553333
M13	Cluster-65551.158609	0.0333333	27.55	2.84667	1.26667	1.10333	0.856667	0.676667	0.486667
M13	Cluster-65551.89605	0.0366667	4.65	2.99333	9.67667	14.4767	1.73	1.19	0.653333
M13	Cluster-65551.183925	0.0666667	1.04	0.813333	4.67667	6.99	2.62333	1.88667	0.843333
M14A	Cluster-65551.136232	0	0.1	0.72	0.33	0.373333	1.26	1.13333	0.17
M14A	Cluster-65551.121264	0.0133333	0.0366667	6.28667	3.02667	0.88	11.4267	13.4133	1.74333
M14A	Cluster-65551.126191	56.8667	0	0	0	0	0.05	0.1	1.22667
M14B	Cluster-65551.185198	0.0333333	0.26	0.06	1.01	1.60667	0	0	0
M14B	Cluster-65551.148284	0	1.01667	0	3.76	10.5567	0.166667	0.24	0.466667
M14B	Cluster-65551.158858	0	1.92333	0.206667	0.706667	0.933333	0.393333	0.396667	0
M14B	Cluster-65551.87835	0	9.96667	4.39	3.75333	3.49667	0	0.0133333	0.00666667
M14B	Cluster-65551.145257	0.0466667	1.46333	0.0566667	2.11667	4.96	0	0	0
M14B	Cluster-65551.158859	0.05	2.86667	0.753333	0.576667	0.526667	0.173333	0.903333	0.46
M14B	Cluster-65551.83931	0.07	2.00333	0.13	0.416667	0.886667	0	0.0433333	0.02
M14B	Cluster-65551.169998	0.0733333	0.226667	0.0433333	1.85	4.76	0.116667	0.193333	0.0333333
M14B	Cluster-65551.96490	0.103333	0.443333	0.23	0.53	1	0.723333	0.253333	0.04
M14B	Cluster-65551.158860	0.14	3.42	0.41	1.20333	1.04667	0.16	0.313333	0.263333
M14B	Cluster-65551.157478	0.153333	103.11	68.7667	57.68	50.79	8.25333	5.95	2.40333
M14B	Cluster-65551.117277	0.173333	1.15	1.16333	1.13333	2.31	0.0266667	0	0.0466667
M14B	Cluster-65551.96491	0.293333	0.0533333	0.466667	2.24667	3.12	0.416667	1.00333	0.276667
M14B	Cluster-65551.141116	0.576667	2.72667	2.04333	2.24	3.89	1.32333	1.28667	1.11333
M14B	Cluster-65551.148285	0.606667	2.87333	0.253333	3.61667	6.96333	1.52	1.44667	2.50333
M14B	Cluster-65551.132750	0.616667	1.24333	0.513333	1.18667	1.83	1.31667	1.17667	0.993333
M14D	Cluster-65551.163322	0	0.23	0.2	0.973333	1.51333	0.603333	0.523333	2.20667
M14D	Cluster-65551.13580	0.08	0.176667	0.13	0.243333	0.226667	0.06	0.286667	1.08667
M14D	Cluster-65551.7741	0.19	0.276667	0.426667	0.116667	0.163333	0.33	0.353333	3.08667
M16A	Cluster-38552.0	0	0.29	0	0	1.22333	0	0	0
M16A	Cluster-65551.170132	0.0333333	1.05	3.49	9.27	15.6633	2.40333	2.78	3.47
M16A	Cluster-65551.170134	0.186667	0.583333	1.68333	4.43667	7.54333	1.56667	1.37	1.95333
M16A	Cluster-65551.132986	0.99	8.15333	5.21	1.69	2.31	0.04	0.05	0
M16A	Cluster-65551.132987	1.02	2.39333	3.13	1.88333	1.29667	0.696667	0.42	0.943333
M16A	Cluster-65551.164710	1.25667	1.98	0.18	0	0.0733333	0.543333	0.19	2.44
M16A	Cluster-65551.100736	1.34333	0.08	0.0266667	0	0.0533333	0.0766667	0	0.03
M16A	Cluster-65551.124597	6.70667	7.83333	3.56333	4.79333	5.95	4.63333	4.90333	4.56333
M16A	Cluster-65551.139872	13.9867	18.5367	10.8233	7.84333	13.32	15.96	16.8767	13.79
M16B	Cluster-65551.107052	3.38333	28.5	24.0967	12.2867	17.28	0.216667	0.266667	0.1
M16B	Cluster-65551.107051	5.53333	0.43	0	0	0	0	0	0
M16B	Cluster-65551.111533	13.2967	52.5667	33.8033	18.44	26.8033	19.8933	17.3467	13.11
M16B	Cluster-65551.123681	99.9333	242.943	228.8	299.367	271.38	142.41	127.593	133.963
M16B	Cluster-65551.124179	150.027	317.757	271.68	261.32	239.917	151.053	136.48	85.5633
M16C	Cluster-65551.118864	2.99333	2.51667	1.63333	0.663333	0.26	5.26667	8.57667	2.90333
M16C	Cluster-65551.126797	9.11667	48.07	18.7333	16.24	29.76	10.64	9.96	10.63
M17	Cluster-65551.130016	79.01	58.0833	116.373	30.34	49.47	144.383	123.577	260.913
M17	Cluster-65551.117534	1.44667	0.236667	0.403333	0.376667	0.196667	0.45	0.68	0.41
M17	Cluster-65551.122181	1.86	5.79333	11.5033	3.95333	5.04	0	0.02	0.01
M17	Cluster-65551.125674	3.47	0	0	0	0.66	3.72	5.49333	0.553333
M17	Cluster-65551.114904	8.02	10.1467	57.1367	43.1267	46.7	222	157.43	401.157
M17	Cluster-65551.127349	24.2133	21.67	37.52	10.6633	21.25	82.0833	63.8433	139.037
M18	Cluster-65551.141441	0.536667	1.27667	0.196667	2.86333	6.87667	0.623333	1.11333	1.46
M18	Cluster-65551.141442	0.82	2.19333	1.14	3.47667	6.13	1.56333	1.31	2.20333
M18	Cluster-65551.147358	2.46333	6.63	3.47333	6.24667	12.51	7.15	7.36333	11.16
M19	Cluster-65551.129969	1.06333	1.06333	0.276667	0	0.31	0.21	0.17	0.0633333
M20A	Cluster-65551.107803	1.65	1.59667	4.72	1.35	1.74667	0.0366667	0.04	0.0533333
M20A	Cluster-65551.145428	4.05	4.47	20.59	5.62667	6.58667	20.3833	14.7167	6.62667
M20C	Cluster-65551.162816	0.1	2.27	0.1	0.07	0.106667	0	0	0
M20F	Cluster-65551.128189	0.46	2.66333	2.41333	0.716667	0.873333	0	0.0133333	15.6433
M20F	Cluster-65551.134875	3.59667	3.94667	4.64	0.91	1.38667	1.21	1.00333	0.46
M24A	Cluster-65551.108290	0.456667	1.30667	0.456667	0.593333	0.916667	0.0666667	0.0433333	0.0133333
M24A	Cluster-65551.128644	0.81	2.82	0.496667	0.47	0	1.00667	0.836667	0
M24A	Cluster-65551.126076	0.936667	0.47	0.71	0.44	0	0.526667	1.64	0.0966667
M24A	Cluster-65551.137619	1.60667	0.533333	0.523333	0.34	0.65	0.576667	0.183333	0.42
M24A	Cluster-65551.123175	7.33	1.32667	0	0	2.09	3.15667	1.03667	1.53667
M24A	Cluster-65551.134585	16.9033	3.55667	3.79333	3.86667	3.89333	9.06667	10.7033	15.3867
M24A	Cluster-65551.129244	19.9667	35.8833	29.0633	23.6933	30.4767	13.2767	14.45	18.0767
M24A	Cluster-65551.135949	28.79	49.8367	55.37	16.7167	19.6633	25.6133	24.33	15.14
M24B	Cluster-65551.137962	0.446667	1.77	0.94	1.18	0.61	0	0	0
M24B	Cluster-65551.115609	0.436667	1.58333	2.04333	1.10333	1.75667	0	0	0
M24B	Cluster-65551.137413	2.67333	14.4733	4.95333	3.35	5.34333	4.04	2.83333	3.16
M24B	Cluster-65551.140696	3.76333	4.05	2.24333	1.95667	2.21	6	5.11	3.61333
M24B	Cluster-65551.152818	4.90667	12.24	13.5867	11.3533	19.0767	4.82333	5.15667	4.64333
M24B	Cluster-65551.115607	7.81667	1.94667	1.32	1.01333	11.7733	34.5567	24.4033	85.3167
M24B	Cluster-65551.136463	22.4733	34.29	63.6167	25.1267	13.55	105.877	95.0633	92.5567
M24X	Cluster-65551.118966	28.5367	100.753	76.4233	19.3233	30.57	26.8833	27.4567	9.59
M24X	Cluster-65551.1334	0.34	0.0533333	0.0166667	0	0.02	0.303333	0.12	19.48
M24X	Cluster-65551.127515	0.393333	1.21333	0.08	0.09	0.22	0.216667	0.12	0
M24X	Cluster-65551.4514	0.473333	0.0766667	0.01	0.13	0.116667	0	0.12	10.7767
M24X	Cluster-65551.128811	1.20333	2.69667	1.91333	0.746667	0.716667	0.86	0.516667	0.216667
M24X	Cluster-65551.123596	132.23	200.997	1493.12	237.677	221.453	1294.7	1212.7	402.793
M28B	Cluster-65551.130944	0.363333	1.48	1.25	1.20667	2.75333	0	0.323333	0.01
M28B	Cluster-65551.147188	0.86	1.91667	2.77333	2.23333	2.83667	6.9	5.74333	6.62667
M28B	Cluster-65551.147189	0.946667	1.15333	1.68	1.35667	2.41	5.99667	5.51667	6.92667
M28B	Cluster-65551.138482	2.24	0	0.193333	0.08	0.4	3.49	2.73333	4.53333
M28X	Cluster-65551.82216	0	0.636667	0.35	0	0.276667	1.41667	2.73667	0.516667
M28X	Cluster-65551.137454	0.253333	0.463333	2.91667	1.49667	1.26667	0.04	0.06	0
M28X	Cluster-65551.155522	0.403333	0.42	2.32333	1.15333	0.62	0	0.0566667	0
M28X	Cluster-65551.80482	0.64	2.20667	2.77667	0.906667	1.33333	2.89667	7.58	1.32333
M28X	Cluster-65551.80484	1.35333	7.47667	5.75667	3.4	2.9	10.7733	18.9133	4.39
M28X	Cluster-65551.143392	3.48	27.4833	10.5033	6.15333	8.15667	0.93	0.78	0.256667
M28X	Cluster-65551.130178	6.84667	15.68	8.69333	5.24333	6.47667	10.1067	7.57	3.76667
M28X	Cluster-65551.140382	10.46	34.9867	33.9467	21.4067	28.47	16.6967	14.9933	7.33667
M32	Cluster-65551.118975	0.21	1.67667	0.54	1.06667	2.53333	0.02	0.0266667	0.00666667
M32	Cluster-65551.133048	0.27	1.82333	0.416667	1.19333	2	0.26	0.193333	0.26
M32	Cluster-65551.123024	5.05667	9.16	2.13667	5.68333	12.1067	3.52	3.05333	4.07333
M38	Cluster-65551.130658	2.12333	6.35	5.76	2.11667	2.76667	0.06	0.0966667	0.0266667
M38	Cluster-65551.111003	0.203333	0.25	0.05	1.65333	2.22667	0	0.0166667	0
M38	Cluster-65551.115797	0.27	0.236667	0.103333	0.916667	1.94	0.573333	0.2	0.103333
M38	Cluster-65551.94017	0.67	5.35333	1.96667	1.96333	4.03	0	0	0.00666667
M38	Cluster-65551.144056	0.773333	2.63333	1.39333	1.43	1.73667	1.72	2.52333	1.71333
M38	Cluster-65551.130175	0.926667	3.49667	5.79	3.32	3.64	0	0	0
M38	Cluster-65551.142132	1.02667	22.6433	2.22333	3.95	9.57	0.06	0	0
M38	Cluster-65551.134243	1.25	4.53333	3.4	2.23667	2.16	3.08333	2.04333	2.89667
M38	Cluster-65551.102699	1.81667	5.5	5.69667	9.17333	11.2467	7	4.51333	10.3133
M38	Cluster-65551.144759	2.01333	2.77	2.24667	1.64	2.61333	2.71333	3.36667	3.58667
M38	Cluster-65551.117802	2.58	41.8633	4.62	11.8633	29.0133	7.03667	6.26	5.85667
M38	Cluster-65551.122432	3.24333	0	0.0433333	0.0933333	0.126667	0.263333	0.116667	0
M38	Cluster-65551.122765	4.53333	0.0233333	0	0	0	0.126667	0.4	0.0233333
M38	Cluster-65551.121736	8.01667	0.47	0.416667	2.23333	1.95667	4.12333	4.87	2.10667
M38	Cluster-65551.130174	8.84667	5.92	16.1033	5.36333	7.17	19.24	19.0467	10.2533
M38	Cluster-65551.134927	8.91	14.8667	31.1967	12.3433	13.3533	10.2167	10.1067	5.11
M38	Cluster-65551.132091	24.2533	26.2233	26.0467	9.05667	11.2133	47.6367	41.3533	11.7867
M38	Cluster-65551.122766	34.6767	0.663333	0.67	5.14667	5.10333	5.18667	6.19	2.14
M41	Cluster-65551.128781	21.48	36.7867	16.8433	16.54	25.2067	18.7267	18.4633	15.4633
M41	Cluster-65551.130365	16.8	38.95	37.2367	10.8833	17.94	32.6533	29.35	18.61
M41	Cluster-65551.142258	3.49667	4.35667	0.38	1.54333	3.67	4.69	2.99	5.47
M41	Cluster-65551.123001	13.5333	22.6733	13.9233	15.5033	22.8733	9.60667	9.58333	11.0233
M41	Cluster-65551.128978	22.76	61.0233	60.6933	18.88	19.58	23.7767	23.6433	16.3633
M41	Cluster-65551.124692	86.9167	121.243	107.38	66.2467	74.19	46.9733	48.74	53.05
M48A	Cluster-65551.117030	12.53	12.43	31.0133	6.47	6.46667	19.6267	21.77	6.47333
M48A	Cluster-65551.122272	23.5233	40.0867	96.8333	19.1433	23.6767	42.54	37.0733	14.98
M49	Cluster-65551.123778	11.9867	34.72	24.91	5.4	8.48	13.0233	11.7233	11.56
M49	Cluster-65551.127450	12.7033	29.55	27.3267	4.89667	5.35667	5.05333	5.13	4.31333
M50A	Cluster-65551.163314	0.04	2.92667	0.12	1.39	2.49333	0	0	0.0166667
M50A	Cluster-65551.155979	0	1.32	0.346667	0.496667	2.13667	0	0	0
M50A	Cluster-65551.155970	0.14	2.8	0.326667	1.93667	2.11667	0	0	0
M50A	Cluster-65551.155977	1.39333	3.48	1.46333	2.96	4.68667	1.30667	1.13667	1.38
M50A	Cluster-65551.155972	1.83	9.73333	2.50333	6.36333	10.8733	4.03667	4.12333	4.26
M67A	Cluster-65551.115310	0.256667	1.97667	0.243333	1.13	2.13667	0.67	0.636667	0.0733333
M67A	Cluster-65551.122721	0.8	3.57333	2.81667	2.75	4.30667	0	0	0
M67A	Cluster-65551.128202	2.09	3.85	1.57333	4.36	8.68333	2.13333	1.98	0.2
M67A	Cluster-65551.130565	41.5033	48.7867	51	26.5533	29.6367	29.2967	27.1333	22.61
M67A	Cluster-65551.122159	48.9167	92.7533	140.493	25.1367	27.1867	50.37	43.78	34.0867
M67A	Cluster-65551.126413	101.953	210.043	281.813	79.52	81.0567	143.017	131.42	80.4767
M67A	Cluster-65551.120832	119.34	78.09	105.993	45.6567	44.3867	86.0967	91.3133	51.3167
M67C	Cluster-65551.117047	4.16	10.4033	5.61667	13.52	22.1767	11.85	12.8367	6.41333
M67X	Cluster-65551.136060	1.08667	4.65	4.66333	2.30667	3.13667	1.42333	1.57	1.38333
M67X	Cluster-65551.137575	32.45	139.71	132	27.0967	32.03	47.6867	38.5467	28.4933
M67X	Cluster-65551.126958	359.083	333.533	520.287	175.053	193.38	175.493	166	128.69
M96	Cluster-65551.178142	0	0.24	2.08333	1.38667	1.79667	2.43667	1.01667	0.943333
M98	Cluster-65551.146994	0.0366667	0.0466667	0.0266667	43.7533	51.8967	0.16	0.0733333	0.02
P02A	Cluster-65551.160094	0.0133333	9.25333	2.71667	12.8033	20.57	0.563333	0.496667	0.0733333
P02B	Cluster-65551.150314	0.0933333	7.38667	4.61667	7.98667	11.6767	0.516667	0.506667	0.0533333
S01A	Cluster-65551.157843	0	206.51	0.79	0.05	0.0533333	0.18	0.226667	0.12
S01A	Cluster-65551.161544	0	0.0166667	0.0166667	0.1	0.02	0.336667	1.07667	0.106667
S01A	Cluster-65551.164632	0	0.82	7.83667	2.76	2.88667	0	0	0
S01A	Cluster-65551.167605	0	0.4	2.31	3.56333	2.40333	1.02333	1.14	0.56
S01A	Cluster-65551.53534	0	0.0166667	0.0333333	0.496667	1.01333	1.3	2.53333	0.25
S01A	Cluster-65551.64311	0	0	0.19	0.923333	1.24667	0.673333	1.01667	0.42
S01A	Cluster-65551.72089	0	1.34	0	0	0	0.0266667	0	0
S01A	Cluster-65551.72090	0	1.58667	0	0	0.0166667	0	0	0.0366667
S01A	Cluster-65551.72733	0	0.41	0.443333	0.773333	1.52333	1.60667	1.52	0.566667
S01A	Cluster-65551.80737	0	25.22	23.7333	7.90333	8.75333	3.38	1.55667	0.313333
S01A	Cluster-67643.0	0	0.366667	0.02	0	0	0.04	0.276667	5.38
S01A	Cluster-65551.167604	0.00333333	0.79	2.47333	3.27	3.46667	1.14	1.58	0.35
S01A	Cluster-65551.184968	0.0133333	1.09	0.286667	4.46333	3.47333	1.88333	0.516667	0.03
S01A	Cluster-65551.160948	0.02	0	0	0	0.153333	1.53667	0.286667	0.686667
S01A	Cluster-65551.70552	0.02	3.88667	0.0166667	0	0	0	0	0
S01A	Cluster-65551.161545	0.0333333	16.21	129.923	164.827	178.747	375.273	562.407	303.8
S01A	Cluster-65551.143273	0.1	0.42	0.133333	1.54	3.04667	0	0	0
S01A	Cluster-65551.105374	0.173333	1.47333	7.08333	10.76	10.78	3.40667	4.67667	1.99
S01A	Cluster-65551.105797	0.23	2.14	0.68	1.41	2.13333	0	0	0
S01A	Cluster-65551.143268	0.526667	1.63333	4.34333	8.75667	13.1733	0	0.0633333	0
S01A	Cluster-65551.143270	0.703333	0.666667	1.98333	1.73	2.02667	1.19	0.523333	2.47
S01A	Cluster-65551.130243	2.70667	0	0	0	0	0	0	0.00666667
S01A	Cluster-65551.124439	3.09	0	0.0166667	0	0	0	0	0.0133333
S01A	Cluster-65551.131772	3.98333	0	0.00666667	0	0	0	0	0
S01A	Cluster-65551.125437	5.68333	0	0	0	0	0	0.01	0.163333
S01A	Cluster-65551.143272	5.92667	1.84333	22.2033	15.3167	8.09667	17.63	21.0633	19.1233
S01A	Cluster-65551.136763	6.39333	7.55667	1.84667	0.36	1.12667	5.52667	13.2	5.18333
S01A	Cluster-65551.122000	6.81	0	0	0	0	0	0	0
S01A	Cluster-65551.126782	11.28	1.15	2.78	0.74	0.603333	0.22	0.0933333	0.52
S01A	Cluster-65551.136765	12.1367	119.397	17.5133	17.0633	9.64333	46.6467	48.7567	23.0667
S01A	Cluster-65551.143269	17.92	9.16	86.9633	69.8367	85.63	65.0333	81.83	72.1433
S01A	Cluster-65551.121206	22.1933	0	0	0	0	0	0	0.0166667
S01A	Cluster-65551.121205	195.877	0.0266667	0.0133333	0	0	0.0733333	0.0133333	2.71667
S01C	Cluster-65551.138524	11.6933	43.9567	27.4933	18.8267	21.7433	41.8733	36.76	29.6967
S01C	Cluster-65551.125095	14.2533	0.0733333	0	0	0	0	0.0266667	0.256667
S01C	Cluster-65551.127970	46.2333	0.02	0	0.0333333	0	0	0	0
S01C	Cluster-65551.125231	250.38	0	0	0.04	0.153333	0.02	0.02	6.32333
S08A	Cluster-65551.92624	0.15	1.19	1.04	0.85	2.33333	0.03	0	0.133333
S08A	Cluster-65551.127167	0.266667	1.95	0.956667	0.82	1.63	0	0	0
S08A	Cluster-65551.145277	0.63	3.76	0.276667	1.10333	2.07	0.676667	0.63	0.966667
S08A	Cluster-65551.123208	0.643333	3.59667	1.46333	1.96333	2.26667	0.143333	0.136667	0.116667
S08A	Cluster-65551.127169	0.766667	3.29667	1.1	1.61333	2.41667	0.306667	0.173333	0.09
S08A	Cluster-65551.136720	0.813333	0.346667	1.14333	0.906667	0.603333	2.71667	3.05667	3
S08A	Cluster-65551.145159	3.16	4.86667	0.95	2.38	3.92333	1.58667	1.7	2.38667
S08B	Cluster-65551.122981	2.72667	1.7	0.35	2.97	3.91667	0.0233333	0	0
S08B	Cluster-65551.157742	0	11.6767	3.94667	0.216667	0.516667	2.00667	1.40667	1.31667
S08B	Cluster-65551.89573	0.02	65.39	12.07	4.49	5.26333	0.0366667	0.0533333	0
S08B	Cluster-65551.158312	0.05	37.14	23.1033	56.7267	66.1767	6.23667	4.24333	0.486667
S08B	Cluster-65551.132383	0.553333	0.146667	0.0266667	1.77667	3.44333	0.0266667	0.0466667	0
S08B	Cluster-65551.89125	0.623333	72.9433	17.0333	4.04333	3.9	2.09333	1.69	1.12667
S08B	Cluster-65551.129790	7.84333	11.5667	1.34667	4.72667	9.40333	1.05333	1.06667	0.85
S08B	Cluster-65551.129791	12.66	5.48667	0.663333	0.916667	1.49667	3.20333	2.71667	2.22
S08B	Cluster-65551.122584	12.7533	4.22667	0.256667	1.40667	1.93333	0.456667	0.32	0.38
S08B	Cluster-65551.126144	17.1667	11.6533	1.91333	5.52667	11.4567	0	0	0
S08B	Cluster-65551.127914	20.73	18.5633	1.89333	11.4133	22.6567	3.01	2.37333	0.903333
S09A	Cluster-53546.0	0	0	0	0	0	0	1.78	0
S09A	Cluster-65551.109992	1.94	20.3767	28.85	5.88	8.13667	8.91667	8.23	3.02667
S09A	Cluster-65551.162602	0	0.713333	0.116667	1.1	2.95667	0.0233333	0.0566667	0.0333333
S09A	Cluster-65551.162603	0.0166667	1.33333	0.926667	4.18	5.16333	1.32	1.54333	1.88333
S09A	Cluster-65551.58268	0.06	0.84	0.883333	4.63	5.02333	0.243333	0.24	0.276667
S09A	Cluster-65551.104354	0.13	0.533333	1.59333	0.48	0.546667	0.236667	0	0
S09A	Cluster-65551.128436	0.63	5.41333	8.27	1.57667	0.51	3.28	5.39	2.27667
S09A	Cluster-65551.138939	8.79333	25.9433	54.4667	13.81	16.47	21.6267	18.5767	12.2
S09B	Cluster-65551.112645	0	0.436667	0.23	2.49333	2.66	0.166667	0.316667	0
S09B	Cluster-65551.134467	4.81333	4.96333	2.42	10.8767	12.2733	3.78667	2.49	1.88333
S09B	Cluster-65551.137366	1.66667	2.02	0.463333	2.68333	3.87333	1.31333	1.52667	0.753333
S09B	Cluster-65551.170538	0	0.643333	0.39	1.07667	2.41333	0	0	0
S09B	Cluster-65551.172789	0	1.94667	0.726667	1.80333	1.77667	0	0	0
S09B	Cluster-65551.161301	0.0566667	1.97667	8.06667	6.10333	7.29	36.4333	25.6933	4.79333
S09B	Cluster-65551.163035	0.103333	0.786667	2.29	1.25	0.966667	10.8433	5.48333	0.76
S09B	Cluster-65551.138772	1.00667	2.11667	1.84333	2.50667	4.28333	0	0	0
S09B	Cluster-65551.131879	6.38	4.18667	1.45667	2.02	2.30667	2.16333	2.72	2.86333
S09C	Cluster-65551.136503	0	0.08	0	1.07667	1.85333	0	0	0
S09C	Cluster-65551.136504	0	0.953333	1.37333	0.676667	0.86	0.38	0.31	0
S09C	Cluster-65551.143994	0.0466667	1.01	0.0533333	0.703333	3.88333	0	0	0.106667
S09C	Cluster-65551.143992	0.196667	0.12	0.103333	0.97	1.06	0.0333333	0.00666667	0
S09C	Cluster-65551.110449	0.43	0.703333	1.99	11.2367	11.57	0.0766667	0.313333	0.7
S09C	Cluster-65551.141381	1.56333	2.02333	2.85	1.04667	0.91	1.28	1.49333	1.36667
S09C	Cluster-65551.138767	3	6.98333	3.13	4.88	9.15333	0.0166667	0.0133333	0
S09C	Cluster-65551.141380	3.28333	8.31333	9.6	3.47	4.56333	5.25	3.95333	4.4
S09C	Cluster-65551.129998	5.57	16.4333	5.01	4.20667	8.86667	5.39333	3.50667	2.82667
S09C	Cluster-65551.126837	9.62667	6.23667	2.69667	2.65667	5.75667	5.82667	4.62333	2.27
S09C	Cluster-65551.118786	10.2167	10.64	2.39	5.86667	12.8567	3.80667	3.65	5.73
S09C	Cluster-65551.130759	12.0833	7.83333	9.70667	57.0667	70.6633	8.85333	7.05	16.3333
S09C	Cluster-65551.106393	16.3567	25.7167	35.7	19.4467	19.75	15.37	17.7733	8.65333
S09X	Cluster-65551.154015	0.06	1.51667	0.393333	0.756667	1.5	1.11333	0.843333	0.72
S09X	Cluster-65551.157386	0	1.12667	0.183333	0.673333	1.71333	0.01	0	0
S09X	Cluster-65551.76062	0.883333	0.443333	0.883333	2.56667	4.3	3.49667	3.34333	0.27
S09X	Cluster-65551.147174	0	0	0	5.20667	7.49	0	0	0
S09X	Cluster-65551.165629	0	4.74333	4.02667	1.36667	1.49333	62.44	57.3867	6.78333
S09X	Cluster-65551.172690	0	2.02333	7.61	13.3367	15.22	1.12	2.09	2.5
S09X	Cluster-65551.57772	0	0.893333	0.606667	28.0833	22.5933	25.9633	26.9867	8.18
S09X	Cluster-65551.70006	0.01	0.0766667	0.0766667	0.386667	0.163333	2.31333	3.43	1.55333
S09X	Cluster-65551.908	0.0133333	0.0233333	0.0233333	0.00666667	0.0266667	0.183333	0.12	4.51333
S09X	Cluster-65551.54730	0.0266667	0	0	0	0.126667	1.12333	1.15	0
S09X	Cluster-65551.324	0.143333	0	0.0133333	0.0766667	0.0133333	0.0233333	0.0133333	1.53
S09X	Cluster-65551.181370	0.17	2.01	0.626667	8.99333	11.1033	3.38	2.09	0.97
S09X	Cluster-65551.80141	0.29	1.53	0.773333	1.53667	2.94667	0.0333333	0.0133333	0.00666667
S09X	Cluster-65551.129715	0.31	1.06667	1.86333	1.37667	1.56667	1.90333	1.80667	0.133333
S09X	Cluster-65551.50165	0.363333	0	0.8	11.57	23.7233	21.7633	32.6033	9.21333
S09X	Cluster-65551.119133	0.463333	3.54667	0.396667	2.22333	3.63	0.666667	0.653333	1.09333
S09X	Cluster-65551.138503	0.503333	4.79	0.633333	4.13667	5.46667	0.32	0.373333	0.486667
S09X	Cluster-65551.50152	0.51	1.53	1.06667	9.99667	7.64333	0	0	0
S09X	Cluster-65551.116790	0.876667	2.90333	2.18333	3.52333	5.84667	0	0	0
S09X	Cluster-65551.120758	0.956667	6.62667	7.22	7.11667	7.34333	5.94	7.98333	1.31
S09X	Cluster-65551.140635	1.30333	1.01333	2.64	5.74667	9.60333	7.61667	6.42	0.286667
S09X	Cluster-65551.116791	1.33667	1.46	1.27333	1.28333	1.46333	0.97	1.25	1.10667
S09X	Cluster-65551.102453	1.40667	4.86667	1.88333	2.02	1.69	1.89667	1.67	0.176667
S09X	Cluster-65551.109465	3.66	4.96	3.41667	2.83333	3.82667	5.25	4.25333	3.96333
S09X	Cluster-65551.146077	3.75667	21.7467	27.17	13.9533	13.9333	0.516667	0.576667	0.253333
S09X	Cluster-65551.117921	4.98	4.42	21.94	13.8267	8.44	3.56333	6.07667	3.83333
S09X	Cluster-65551.109496	5.47333	21.55	3.95	22.1567	31.8333	4.09333	3.66	5.62667
S09X	Cluster-65551.127242	30.2	61.69	70.4067	26.95	31.25	59.7467	48.94	35.0167
S10	Cluster-65551.135938	0.0166667	4.31333	22.3067	26.03	21.3433	0	0	0.0533333
S10	Cluster-65551.127552	41.5067	27.6067	52.5933	24.04	22.5867	456.763	393.977	1086.71
S12	Cluster-65551.162792	0.0166667	0.0633333	0.0133333	0.01	0.0266667	0.00666667	0.0466667	2.10333
S12	Cluster-65551.107484	0.213333	0.356667	0.253333	0.23	0.3	1.18	1.64333	1.45
S12	Cluster-65551.153539	0.233333	1.98667	1.80667	1.01667	1.13	0.0433333	0.0366667	0.07
S12	Cluster-65551.65659	0.353333	0.79	0	0	0	0.936667	2.44	0.45
S12	Cluster-65551.107482	1.38	2.99667	3.54333	3.92667	4.23333	11.54	12.44	7.38
S12	Cluster-65551.80620	3.51	16.6933	7.50333	9.18333	12.1733	31.1833	36.5967	13.45
S12	Cluster-65551.132534	8.98333	3.49333	6.45	2.84333	3.11	8.86	10.1267	3.42667
S14	Cluster-65551.123741	21.48	26.3033	43.5267	14.4533	12.4667	46.3567	45.8967	31.6867
S16	Cluster-65551.129999	9.36333	54.8967	13.11	14.1467	24.9867	18.4467	22.85	20.0033
S26A	Cluster-65551.83435	0.15	0.5	1.14	0.423333	0.236667	0.64	0.42	1.75
S26A	Cluster-65551.161472	0.186667	0.19	0.316667	0	0.116667	1.06667	1.28667	0.966667
S26A	Cluster-65551.69293	0.606667	2.30333	7.21	1.61	1.43333	0.48	0.153333	0.203333
S26A	Cluster-65551.113799	3.86667	7.98667	10.4167	4.55667	5.08333	8.90333	8.52667	16.5567
S26B	Cluster-65551.135160	0.856667	1.12667	0	0.313333	1.24667	0.41	0.64	0.116667
S26B	Cluster-65551.132591	1.20333	0.486667	0.59	0.48	0.63	0.49	0.436667	0.123333
S26B	Cluster-65551.132589	116.85	174.11	324.467	90.18	74.7333	141.213	119.493	80.93
S28	Cluster-65551.145774	2.01	1.18333	4.38333	2.58333	5.14333	88.1633	84.3733	197.943
S28	Cluster-65551.145772	9.04667	5.75333	21.15	13.95	16.8033	265.83	272.633	637.923
S28	Cluster-65551.124998	96.73	9.22	53.4	35.6767	50.4667	494.82	452.74	1027.06
S33	Cluster-65551.126641	288.507	27.4733	9.63667	20.87	12.6233	37.3833	35.9467	39.0467
S33	Cluster-65551.127322	28.6533	27.4667	19.0333	27.6	22.4167	13.2467	15.4233	16.4767
S33	Cluster-65551.163128	0	17	0	12.83	1.30333	1.97333	0.416667	5.3
S33	Cluster-65551.83467	0	30.76	0	5.05667	0	0	3.10667	17.4633
S33	Cluster-65551.166805	0	0.86	0.75	4.61333	5.37667	0	0	0
S33	Cluster-65551.179696	0	0.946667	0.566667	3.01667	3.86	0.0133333	0	0
S33	Cluster-65551.137779	0.0166667	1.59333	0.413333	0.506667	1.47667	0	0	0
S33	Cluster-65551.174852	0.0366667	0.713333	1.19	7.87	10.41	9.78667	5.98333	0.616667
S33	Cluster-65551.142976	0.233333	0.576667	0.703333	0.786667	0.69	1.54333	1.21	0.343333
S33	Cluster-65551.113209	0.28	2.24333	1.39667	0.593333	1.24667	0.286667	0.166667	0
S33	Cluster-65551.144464	0.336667	1.27667	3.94667	0.463333	0.203333	0.0333333	0.0133333	0
S33	Cluster-65551.161599	0.46	9.26667	0.856667	3.95	0.63	0.526667	0.57	4.7
S33	Cluster-65551.123387	0.613333	5.01333	4.41333	1.67333	1.60333	0.0733333	0.0966667	0.0666667
S33	Cluster-65551.122059	0.79	0.673333	0.183333	0.36	1.16	0.0233333	0.02	0.02
S33	Cluster-65551.128569	0.79	17.33	2.12667	4.07333	9.26333	2.98667	4.31	1.73667
S33	Cluster-65551.144468	0.8	1.07	4.18	0.856667	0.906667	4.72	4.23333	1.65
S33	Cluster-65551.155965	0.956667	0.586667	3.37333	0.72	0.34	2.07667	2.94667	0.616667
S33	Cluster-65551.116181	1.56333	0.343333	1.09	1.39	2.33667	0.653333	1.18667	2.72
S33	Cluster-65551.118870	1.68333	4.30333	0.86	0.71	1.24667	0	0	0
S33	Cluster-65551.123763	2.01	2.26333	1.15333	0.84	1.15	0	0	0
S33	Cluster-65551.148387	2.01	6.46667	8.04333	3.45667	6.4	5.44	4.61	2.28333
S33	Cluster-65551.132000	2.27	0.63	1.91333	2.44333	4.14	0.84	1.62667	4.67
S33	Cluster-65551.130140	4.33	3.62	4.65667	4.24333	3.99333	5.75333	6.28667	2.64667
S33	Cluster-65551.129323	4.71	15.0967	3.52333	5.96667	6.09	0.01	0.03	0.0166667
S33	Cluster-65551.124656	5.95667	2.8	1.12667	0.923333	1.53	1.24333	1.41333	1.15333
S33	Cluster-65551.137778	6.39333	58.7167	23.1	55.72	63.2133	5.77	8.13333	4.24
S33	Cluster-65551.125547	6.77667	13.0333	7.59667	9.95667	14.9167	5.03	5.37333	5.80333
S33	Cluster-65551.129687	8.12333	3.06333	10.3367	8.52333	11.6967	12.37	21.52	14.6033
S33	Cluster-65551.118724	10.6	48.84	56.4867	15.9533	25.9733	36.7033	36.01	23.7967
S33	Cluster-65551.136768	14.0933	25.5933	32.82	17.6233	11.5767	16.3467	16.13	7.67333
S33	Cluster-65551.129362	25.8767	3.75667	11.17	17.52	29.7333	2.51333	2.04	37.2067
S33	Cluster-65551.120039	28.36	6.21333	5.66	1.47667	1.70667	11.9233	11.8833	6.52333
S33	Cluster-65551.124739	45.9733	8.68	5.71	4.80333	6.42	7.41	7.93667	4.71667
S33	Cluster-65551.121209	77.1867	32.2733	47.8433	43.6933	49.48	40.1733	57.7333	61.83
S33	Cluster-65551.129974	124.237	40.06	27.9467	28.24	31.63	17.73	19.9533	21.54
S33	Cluster-65551.129049	217.113	35.0733	12.94	23.8433	25.45	41.0833	41.2133	63.7433
S54	Cluster-65551.205414	0	0	0	0	0	0.00333333	0.116667	1.88333
S54	Cluster-65551.46063	0	0	0.04	0	0	0.01	0	10.4933
S54	Cluster-65551.183026	0.07	0.03	0	0	0	0.06	0.233333	2.43333
S54	Cluster-65551.46062	0.12	0	0.113333	0.31	0.373333	0.726667	0.9	7.20667
S54	Cluster-65551.63577	0.31	0.543333	0.116667	0.616667	1.14333	0	0	0
S54	Cluster-65551.139833	0.39	0.35	0.14	0.456667	1.17	0.246667	0.106667	0.0566667
S54	Cluster-65551.148792	0.396667	2.13	2.08	1.07333	0.923333	0	0	0
S54	Cluster-65551.116254	0.803333	0.67	0.246667	0.823333	1.03667	0.573333	0.58	0.6
S54	Cluster-65551.98217	0.83	1.49	0.553333	1.73667	4.16	0.0333333	0	0
S54	Cluster-65551.102707	1.21333	1.61667	1.21	1.09	1.26667	0.273333	0.17	0.116667
S54	Cluster-65551.151010	1.31667	2.54667	0.896667	1.40333	2.55667	2.04333	1.88667	1.46
S54	Cluster-65551.108946	5.62	2.97	1.11667	3.18333	5.37667	1.91667	1.93	2.88333
S54	Cluster-65551.148790	11.9067	17.3567	12.3033	6.60667	9.50667	12.7367	11.53	7.25333
S54	Cluster-65551.120865	21.8233	18.74	33.4033	6.72333	7.13333	19.95	21.0433	11.3667
S59	Cluster-65551.127623	2.67667	14.4067	2.4	6.22333	10.6367	2.86	2.92	2.47667
S60	Cluster-65551.181209	0	0	0.0766667	2.82667	5.09	0	0	0
S60	Cluster-65551.70273	0	0.14	0.106667	1.99667	4.45667	0	0	0
S60	Cluster-65551.70272	0.143333	0.113333	0.316667	1.26667	2.10667	0.586667	0.77	0.116667
S60	Cluster-65551.141263	0.24	1.09	2.79667	2.81	6.09	4.39	4.05667	2.55
S60	Cluster-65551.139561	5.54	0	1.27667	0.846667	0.686667	1	0.226667	0.946667
T01A	Cluster-65551.124104	112.32	186.53	441.88	54.6733	46.1067	135.493	117.19	86.0233
T01A	Cluster-65551.130416	0	0	0	0	0	1.43333	1.35	1.59
T01A	Cluster-65551.124913	0.986667	1.63667	1.22333	1.34	2.57667	0.186667	0.236667	0.0566667
T01A	Cluster-65551.100451	1.18667	0.89	0.663333	1.41333	1.18667	0.586667	0.25	0.313333
T01A	Cluster-65551.126037	1.67667	1.11667	2.52667	0.716667	1.48333	3.15	3.08333	1.03333
T01A	Cluster-65551.133662	4.15667	61.7433	129.13	13.7467	41.2567	63.5967	50.7567	41.4233
T01A	Cluster-65551.104301	4.24	34.4667	60.2533	9.49667	7.98667	0.07	0.0466667	0.0833333
T01A	Cluster-65551.126430	9.39	21.8633	54.7833	7.45	10.9833	11.05	13.56	7.61667
T01A	Cluster-65551.123336	43.8833	101.463	209.473	49.4833	46.2	93.0333	99.3633	51.4
T01A	Cluster-65551.133661	54.86	71.8967	200.85	30.2533	4.31667	87.3533	110.36	58.9567
T01A	Cluster-65551.130056	69.49	236.703	235.387	80.7	113.64	124.787	106.137	71.87
T01A	Cluster-65551.131528	70.6733	234.157	344.97	53.3067	55.0233	147.347	153.057	83.74
T01A	Cluster-65551.129636	81.67	177.2	364.217	44.1433	33.9067	146.453	134.957	64.23
T01A	Cluster-65551.129650	113.74	193.923	372.057	63.7067	57.7333	111.123	103.68	78.24
T01A	Cluster-65551.120259	115.86	180.43	376.79	56.6533	43.8567	112.99	115.527	79.2833
T01A	Cluster-65551.125892	126.557	278.217	524.37	90.38	80.2367	177.33	183.283	92.4933
T01A	Cluster-65551.118225	139.62	231.907	414.467	104.96	98.3067	180.307	161.723	125.617
T01A	Cluster-65551.128333	169.643	291.707	438.713	101.413	99.6167	219.5	233.363	178.677
T01A	Cluster-65551.128218	171.413	258.96	415.157	108.853	124.553	180.913	182.047	113.447
T01A	Cluster-65551.126494	194.96	197.567	395.513	93.17	78.1333	187.383	200.053	119.88
T02	Cluster-65551.50788	3.33333	0.76	4.08333	1.30333	1.99333	165.64	161.28	145.503
T02	Cluster-65551.109197	7.43	2.65667	12.7733	3.1	1.94333	32.1633	36	26.0767
T02	Cluster-65551.103767	8.05333	12.06	21.8967	5.29667	8.19333	5.08	4.79	3.31667
T03	Cluster-65551.114974	3.93667	76.9933	3.43	13.9333	24.1567	7.67	7.10333	5
T03	Cluster-65551.130689	0.233333	2.43667	0.396667	1.06333	1.37	1.24	0.823333	0.88
T03	Cluster-65551.105280	0.666667	3.34667	0.733333	2.47	2.94333	0.106667	0.113333	0.11
T03	Cluster-65551.105279	0.676667	4.39667	0.67	2.84	5.67667	0	0	0
T03	Cluster-65551.125982	0.806667	0	0.593333	2.40667	0.873333	1.00333	0	0.0966667
T03	Cluster-65551.112921	4.17333	12.5967	1.86333	8.51	16.0733	3.28333	3.13667	4.81333
T03	Cluster-65551.112922	10.17	16.43	2.15	6.07667	12.2767	6.51333	6.54333	9.23667

## Sheet: F. hepatica cysteine peptidases
Table S2. Fasciola spp. peptidases (c) F. hepatica cysteine peptidases
Name		Type of Peptidase	WormBase ParaSite PRJEB6687 [12]	WormBase ParaSite PRJEB2528	Stage-specific transcription
					Egg	Met	NEJ1hr	NEJ3hr	NEJ24hr	Juv21d	Adult
FhCL1_1	FhCL1_1	Cathepsin L	BN1106_s5702B000056	maker-scaffold10x_819_pilon-snap-gene-0.43	0.06	0.04	0.07	0.06	0.97	316.68	256.69
FhCL1_2	FhCL1_2	Cathepsin L	BN1106_s7289B000014	maker-scaffold10x_685_pilon-snap-gene-0.26	0.59	0.65	0.57	1.35	3.12	555.36	6611.33
FhCL1_3	FhCL1_3	Cathepsin L	BN1106_s10332B000010 / BN1106_s10332B000011	maker-scaffold10x_2740_pilon-augustus-gene-0.1	0.33	0.44	0.3	0.78	12.98	2078.19	3261.17
FhCL1_4	FhCL1_4	Cathepsin L	BN1106_s7456B000012	maker-scaffold10x_2740_pilon-augustus-gene-0.0	0.19	0.18	0.18	0.32	4.86	1881.01	839.15
FhCL1_5	FhCL1_5	Cathepsin L	BN1106_s8490B000026	maker-scaffold10x_1194_pilon-snap-gene-0.35	0.82	1.05	0.78	1.98	80.03	8336.8	7358.66
FhCL1_6	FhCL1_6	Cathepsin L	BN1106_s11179B000023	maker-scaffold10x_250_pilon-snap-gene-0.13	0.29	0.64	0.25	0.93	4.78	3010.26	3512.58
FhCL2	FhCL2	Cathepsin L	BN1106_s8098B000020	maker-scaffold10x_819_pilon-augustus-gene-0.18	0.75	1.15	0.82	1.99	17.91	13398.5	4191.42
FhCL3_1	FhCL3_1	Cathepsin L	BN1106_s19975B000004	maker-scaffold10x_66_pilon-snap-gene-0.21	0.08	109.05	120.45	165.97	1282.84	121.13	5.32
FhCL3_2	FhCL3_2	Cathepsin L	BN1106_s8881B000009	maker-scaffold10x_895_pilon-snap-gene-0.1	0.05	135.38	152.34	180.83	2730.25	1060.04	30.46
FhCL3_3	FhCL3_3	Cathepsin L	BN1106_s10139B000014	maker-scaffold10x_66_pilon-snap-gene-0.21	0.52	1278.94	1235.92	960.88	545.24	16.67	45.62
FhCL3_4.1	FhCL3_4.1	Cathepsin L	BN1106_s3008B000074	maker-scaffold10x_819_pilon-augustus-gene-0.20	1.24	1063.66	1010.58	2354.57	23851.7	1492.44	30.65
FhCL3_4.2	FhCL3_4.2	Cathepsin L	BN1106_s4187B000061	maker-scaffold10x_819_pilon-augustus-gene-0.20	0.31	622.29	636.35	937.53	7138.29	621.39	8.95
FhCL4_1	FhCL4_1	Cathepsin L	BN1106_s5602B000083	augustus_masked-scaffold10x_205_pilon-processed-gene-0.0	0.08	124.6	130.44	200.45	978.46	49.31	12.21
FhCL4_2	FhCL4_2	Cathepsin L	BN1106_s6995B000048	snap_masked-scaffold10x_205_pilon-processed-gene-0.13	0.12	246.89	260.44	349.47	2089.31	58.45	37.69
FhCL5	FhCL5	Cathepsin L	BN1106_s4636B000039	maker-scaffold10x_147_pilon-snap-gene-0.16	0.03	0.13	0.09	0.22	0.56	279.12	291.05
FhCL_1	FhCL_1	Cathepsin L	BN1106_s3536B000078	maker-scaffold10x_1639_pilon-snap-gene-0.12	0.02	0.07	0.1	0.08	0	0.52	11.14
FhCL_2	FhCL_2	Cathepsin L		maker-scaffold10x_819_pilon-snap-gene-0.42
FhCL_3	FhCL_3	Cathepsin L	BN1106_s1115B000511	maker-scaffold10x_318_pilon-snap-gene-0.89	0.07	0.06	0.11	0.06	0.12	34.76	38.06
FhCL_4	FhCL_4	Cathepsin L	BN1106_s1140B000261	maker-scaffold10x_56_pilon-snap-gene-0.43	0.05	2.37	2.53	3.32	4.79	0.05	0.64
FhCL_5	FhCL_5	Cathepsin L		maker-scaffold10x_56_pilon-augustus-gene-0.106
FhCL_6	FhCL_6	Cathepsin L		maker-scaffold10x_1194_pilon-snap-gene-0.52
FhCL_7	FhCL_7	Cathepsin L	BN1106_s5602B000082	maker-scaffold10x_205_pilon-snap-gene-0.70	0.04	41.38	43.02	55.54	270.98	31.88	57.27
FhCL_8	FhCL_8	Cathepsin L	BN1106_s6354B000017	maker-scaffold10x_819_pilon-augustus-gene-0.22	0.08	0.18	0.22	0.56	1.82	811.89	918.85
FhCL_9	FhCL_9	Cathepsin L	BN1106_s8177B000010	snap_masked-scaffold10x_1199_pilon-processed-gene-0.3	0.32	3.34	4.53	3.38	1.39	0.72	0.19
FhCB1	FhCB1	Cathepsin B	BN1106_s6570B000050	maker-scaffold10x_1_pilon-snap-gene-0.151	4.1	10662.6	11310.1	10494.9	4824.35	195.01	26.49
FhCB2	FhCB2	Cathepsin B	BN1106_s4482B000044	maker-scaffold10x_1_pilon-augustus-gene-0.142	2.37	5195.6	5625.5	5874.65	9092	140.98	13.26
FhCB3	FhCB3	Cathepsin B	BN1106_s6570B000051	maker-scaffold10x_1_pilon-snap-gene-0.151	7.99	18754.8	19818.3	17610.4	12477.9	582.97	59.21
FhCB4	FhCB4.1	Cathepsin B	BN1106_s13444B000002	maker-scaffold10x_1382_pilon-snap-gene-0.52	0.1	2.94	3.12	3.26	33.69	865.41	1230.41
	FhCB4.2	Cathepsin B	BN1106_s4889B000042	maker-scaffold10x_1382_pilon-snap-gene-0.52
	FhCB4.3	Cathepsin B	BN1106_s9304B000006	maker-scaffold10x_1382_pilon-snap-gene-0.52
FhCB6	FhCB6	Cathepsin B	BN1106_s793B000177	maker-scaffold10x_45_pilon-snap-gene-0.54	0.31	24.23	24.13	24.76	151.55	186.75	579.6
FhCB9	FhCB9	Cathepsin B	BN1106_s373B000290	maker-scaffold10x_1137_pilon-snap-gene-0.95	33.12	23.72	28.54	28.13	46.31	152.74	354.26
FhCB10	FhCB10	Cathepsin B	BN1106_s1840B000150	maker-scaffold10x_889_pilon-snap-gene-0.31	0.1	9.3	8.49	7.54	41.29	672.3	756.73
FhCB11	FhCB11	Cathepsin B	BN1106_s5163B000012	maker-scaffold10x_889_pilon-snap-gene-0.33	0.45	905.37	945.61	1028.59	4627.96	50.1	40.02
FhCB12	FhCB12	Cathepsin B	BN1106_s14108B000004	maker-scaffold10x_1_pilon-snap-gene-0.163	1.23	3478.2	3350.79	3150.61	5230.32	3.74	5.85
FhCB13/14	FhCB13/14	Cathepsin B	BN1106_s1772B000188	maker-scaffold10x_949_pilon-augustus-gene-0.28 / maker-scaffold10x_949_pilon-snap-gene-0.3	0.03	42.41	40.92	50.58	243.53	236.31	803.63
FhCB-like_1	FhCB-like_1	Cathepsin B	BN1106_s14651B000004	maker-scaffold10x_1_pilon-augustus-gene-0.142	0	1.35	1.91	4.5	4.16	2.59	1.25
FhCB-like_2	FhCB-like_2	Cathepsin B	BN1106_s14666B000004		0.31	207.78	193	205.38	920.57	5.13	4.01
FhCB-like_3	FhCB-like_3	Cathepsin B	BN1106_s10347B000028		1.66	1.06	0.71	0.71	0.12	50.5	0.29
FhCB-like_4	FhCB-like_4	Cathepsin B	BN1106_s5100B000033		1.41	3168.74	3359.59	3340.06	3292.67	4.76	19.34
FhCB-like_5	FhCB-like_5	Cathepsin B	BN1106_s8462B000006		0.25	509.04	573.24	575.11	1840.87	2.44	8.14
FhLeg1	FhLeg1.1	Legumain	BN1106_s7612B000031	maker-scaffold10x_1606_pilon-snap-gene-0.2	33.56	71227.7	78815.5	73974.1	43511.2	4392.23	1073.05
	FhLeg1.2	Legumain	BN1106_s7612B000030	maker-scaffold10x_1606_pilon-snap-gene-0.2
	FhLeg1.3	Legumain	BN1106_s7612B000032	maker-scaffold10x_1606_pilon-snap-gene-0.2
FhLeg2.1	FhLeg2.1a	Legumain	BN1106_s2087B000065		0.39	709.57	736.12	714.55	1485.44	713.71	164.3
	FhLeg2.1b	Legumain	BN1106_s2087B000066	maker-scaffold10x_1606_pilon-augustus-gene-0.40
FhLeg2.2	FhLeg2.2	Legumain	BN1106_s2882B000079	maker-scaffold10x_1262_pilon-augustus-gene-0.34	0.22	125.96	116.33	112.66	231.92	283.04	18.33
FhLeg3	FhLeg3.1	Legumain	BN1106_s4223B000092	maker-scaffold10x_1606_pilon-augustus-gene-0.45	0.13	0.81	0.65	0.74	0.04	1262.33	1821.85
	FhLeg3.2	Legumain	BN1106_s4223B000091	maker-scaffold10x_375_pilon-snap-gene-0.43
FhLeg4	FhLeg4	Legumain	BN1106_s1861B000097	maker-scaffold10x_1606_pilon-augustus-gene-0.48	0.07	6.09	6.17	10.02	140.12	297.76	1165.29
FhLeg6	FhLeg6.1	Legumain	BN1106_s4400B000102		55.68	283.57	292.03	280.15	185.63	83.68	99.15
	FhLeg6.2	Legumain	BN1106_s4400B000097
FhLeg-like_1	FhLeg-like_1	Legumain	BN1106_s10947B000008	maker-scaffold10x_1262_pilon-snap-gene-0.26	0.98	2280.79	2270.15	2462.55	4869.39	28.8	63.54
FhLeg-like_2	FhLeg-like_2	Legumain	BN1106_s6635B000017	maker-scaffold10x_1606_pilon-snap-gene-0.7	0.68	1294.81	1309.9	1366.45	2787.18	19.49	283.26

## Sheet: F. gigantica cysteine peptidase
Table S2. Fasciola spp. peptidases (d) F. gigantica cysteine peptidases
Name		Type of Peptidase	Transcriptome id	Egg	Mir	Red	Cer	Met	Juv42d	Juv70d	Adult	Genome id in chromosomal level F. gigantica genome [15]	Chromosome position	Wormbase ParaSite PRJNA230515 [14]
FgCB1	FgCB1	Cathepsin B	Cluster-65551.44829	0	0.01	0.24	135.827	124.88	0.0533333	0	0.0166667	GWHPAZTT004635	4	FGIG_02492
FgCB2	FgCB2	Cathepsin B	Cluster-65551.49022	0	0.0566667	0.246667	218.07	187.033	7.65	0.81	0.4	GWHPAZTT009182	4	FGIG_08205
FgCB3	FgCB3.1	Cathepsin B	Cluster-65551.181127	0	0.06	0	0.0933333	0.07	16.1067	21.9033	78.0067	GWHPAZTT004634	4
	FgCB3.2	Cathepsin B	Cluster-65551.50554	0	0.0433333	0	0	0	2.33333	1.25333	12.53	GWHPAZTT004634	4
	FgCB3.3	Cathepsin B	Cluster-65551.50555	0	0.04	0	0	0.0866667	1.20333	2.21	2.92	GWHPAZTT000994	4	FGIG_10048
	FgCB3.4	Cathepsin B	Cluster-65551.56364	0	0.0833333	3.43	4116.64	3284.17	37.2267	2.54333	8.89	GWHPAZTT004634	4
FgCB4	FgCB4.1	Cathepsin B	Cluster-65551.103998	0.34	0.74	0	0	0	91.1533	58.4967	786.153	GWHPAZTT008042	4	FGIG_12667
	FgCB4.2	Cathepsin B	Cluster-65551.150474	0	0	1.54667	16.5333	43.5733	0.333333	0.12	0.106667	GWHPAZTT000994	4	FGIG_10048
	FgCB4.3	Cathepsin B	Cluster-65551.176233	0.09	1.22667	0.34	4.33	15.0933	128.37	88.12	1230.38	GWHPAZTT008042	4	FGIG_12667
	FgCB4.4	Cathepsin B	Cluster-65551.177918	0.04	0.243333	0	1.13667	0.866667	20.55	11.04	132.647	GWHPAZTT000998	4
FgCB6	FgCB6	Cathepsin B	Cluster-65551.95785	0.0133333	2.72667	1.00667	8.97667	12.2133	919.877	618.963	2387.98	GWHPAZTT004590	8	FGIG_09064
FgCB9	FgCB9	Cathepsin B	Cluster-65551.126330	217.327	66.5333	217.357	81.1633	77.31	399.84	602.473	516.463	GWHPAZTT009657	1	FGIG_09064
FgCB10	FgCB10.1	Cathepsin B	Cluster-65551.177123	0	0	0.0833333	0	0.406667	1.50333	1.05667	57.71	GWHPAZTT000994	4	FGIG_10048
	FgCB10.2	Cathepsin B	Cluster-65551.47422	0	0	0	0	0	0.45	0.263333	3.88
FgCB11	FgCB11.1	Cathepsin B	Cluster-65551.176232	0	0	47.1667	513.637	1054.43	19.6767	5.10667	7.88333	GWHPAZTT000995	4	FGIG_10048
	FgCB11.2	Cathepsin B	Cluster-65551.176531	0	0	2.02667	56.41	124.44	2.13667	0.06	2.38333	GWHPAZTT000995	4	FGIG_10048
	FgCB11.3	Cathepsin B	Cluster-65551.50795	0	0.14	0	1.43667	2.22333	70.9167	28.7733	138.743	GWHPAZTT000423	8
FgCB12	FgCB12.1	Cathepsin B	Cluster-65551.178199	0	0	0.0633333	119.003	62.3833	0.146667	0.133333	0	GWHPAZTT009183	4	FGIG_12523
	FgCB12.2	Cathepsin B	Cluster-65551.81294	0	0	0.04	30.5933	6.78	0.0533333	0.0633333	0	GWHPAZTT009183	4	FGIG_12523
FgCB13	FgCB13.1	Cathepsin B	Cluster-65551.161637	0	3.3	0.02	8.32	10.4367	227.047	173.04	373.82	GWHPAZTT006912	4
	FgCB13.2	Cathepsin B	Cluster-65551.166680	0	0.47	0.0466667	0	0	112.917	58.62	111.917	GWHPAZTT006912	4
	FgCB13.3	Cathepsin B	Cluster-65551.50843	0	0.56	0.0133333	9.07	11.48	162.683	140.333	388.867	GWHPAZTT006912	4
FgCB14	FgCB14	Cathepsin B	Cluster-65551.166827	0	1.01	0	2.90667	9.33667	252.293	197.73	870.083	GWHPAZTT006912	4
Fg_CL1_2/4	Fg_CL1_2/4	Cathepsin L	Cluster-65551.49864	0	0	0	0	0	1.82	2.59667	1.14667
Fg_CL1_6/CL2	Fg_CL1_6/CL2	Cathepsin L	Cluster-65551.96139	0.296667	673.497	0.446667	0.813333	1.14333	248810	228173	414355	GWHPAZTT001460	6	FGIG_03223
FgCL3_1	FgCL3_1.1	Cathepsin L	Cluster-65551.79770	0	0.0133333	0	3.48333	10.94	0.02	0	0	GWHPAZTT001459	6	FGIG_03223
	FgCL3_1.2	Cathepsin L	Cluster-65551.86175	0.06	5.39667	3.86	6855.34	9329.41	1.81333	0.0366667	0.1	GWHPAZTT001460	6	FGIG_03223
FgCL3_3	FgCL3_3.1	Cathepsin L	Cluster-65551.86176	0	0	0	7.94	9.27333	0	0	0	GWHPAZTT001459	6	FGIG_03223
	FgCL3_3.2	Cathepsin L	Cluster-65551.86178	0	0	0.07	38.3267	17.8	1.29667	0	0.0866667	GWHPAZTT001460	6	FGIG_03223
FgCL3_4	FgCL3_4	Cathepsin L	Cluster-65551.86177	0.91	22.9167	12.44	19713.9	14738.3	14.7	0.9	1.52	GWHPAZTT001460	6	FGIG_03223
FgCL5	FgCL5.1	Cathepsin L	Cluster-65551.84626	0	0.03	0.11	0.0266667	0	2.76667	3.34333	40.3533	GWHPAZTT001460	6	FGIG_03223
	FgCL5.2	Cathepsin L	Cluster-65551.48747	0	0	0	0	0	0.943333	0.316667	3.12	GWHPAZTT001755	7
	FgCL5.3	Cathepsin L	Cluster-65551.80452	0	3.40333	0.906667	0.106667	0	26.9533	20.3967	3254.48	GWHPAZTT001755	7
FgCL_2	FgCL_2	Cathepsin L	Cluster-65551.51485	0	0	0.69	8.08333	3.71	0.833333	0.143333	0.0666667	GWHPAZTT001460	6	FGIG_03223
FgCL_3	FgCL_3.1	Cathepsin L	Cluster-65551.174946	0	0.0133333	0.316667	0	0.116667	2.43667	8.24667	0.736667	GWHPAZTT001755	7
	FgCL_3.2	Cathepsin L	Cluster-65551.181091	0.103333	0.366667	0.57	0.126667	0.12	113.95	224.743	190.143	GWHPAZTT001755	7
	FgCL_3.3	Cathepsin L	Cluster-65551.51602	0.01	0	0.0766667	0.0233333	0	1.33	3.83333	0.396667	GWHPAZTT001755	7
	FgCL_3.4	Cathepsin L	Cluster-65551.51603	0	0.233333	0.52	0.0733333	0.0966667	63.7567	125.517	39.1267	GWHPAZTT001755	7
	FgCL_3.5	Cathepsin L	Cluster-65551.51825	0.0233333	0	0.966667	0.0733333	0	1.19333	3.64667	1.54	GWHPAZTT001755	7
	FgCL_3.6	Cathepsin L	Cluster-65551.56971	0	0	0	0	0.0266667	0.603333	2.52667	0.756667	GWHPAZTT003934	3
FgCL_4	FgCL_4.1	Cathepsin L	Cluster-65551.58397	0	0	5202.47	186.327	24.0133	4.49333	7.96	0.86	GWHPAZTT001755	7
	FgCL_4.2	Cathepsin L	Cluster-65551.176172	0	0	740.223	31.78	25.7533	1.22333	1.12667	0.15	GWHPAZTT006330	8
FgCL_5	FgCL_5.1	Cathepsin L	Cluster-65551.58267	0.173333	0	603.773	22.0833	16.5267	0.493333	0.503333	0.0533333	GWHPAZTT006330	8
	FgCL_5.2	Cathepsin L	Cluster-65551.58385	0	0	57.57	1.92333	2.09	0	0.0266667	0	GWHPAZTT006330	8
	FgCL_5.3	Cathepsin L	Cluster-65551.58486	0	0	1049.98	42.82	40.0467	0.76	0.69	0.136667	GWHPAZTT006330	8
Fg_CL-like_1	Fg_CL-like_1	Cathepsin L	Cluster-65551.162542	0	2.4	0.113333	1.17667	2.96667	0.8	0.533333	0.05	GWHPAZTT004890	1	FGIG_05822
Fg_CL-like_2	Fg_CL-like_2	Cathepsin L	Cluster-65551.90004	0	8.72333	4.43667	11.94	14.0167	0.296667	0.416667	0.326667	GWHPAZTT004890	1	FGIG_05822
Fg_CL-like_3	Fg_CL-like_3	Cathepsin L	Cluster-65551.90005	1.2	17.4267	11.5933	26.71	32.0667	52.5767	72.0267	75.11	GWHPAZTT004890	1	FGIG_05822
Fg_CL-like_4	Fg_CL-like_4	Cathepsin L	Cluster-65551.58136	0	0.0233333	44.2567	2.78	0.73	0.0433333	0	0	GWHPAZTT005875	2
Fg_CL-like_5	Fg_CL-like_5	Cathepsin L	Cluster-65551.107523	12.2533	3.29333	6.24	5.97333	11.6633	11.76	12.1933	5.99333	GWHPAZTT008219	6
Fg_CL-like_6	Fg_CL-like_6	Cathepsin L	Cluster-65551.176271	0	0	525.96	26.71	17.1133	0.0566667	0	0	GWHPAZTT001459	6	FGIG_03223
Fg_CL-like_7	Fg_CL-like_7	Cathepsin L	Cluster-65551.58037	0	0	3.73333	69.04	55.0233	0.856667	0.413333	1.28667	GWHPAZTT001461	6	FGIG_03222
Fg_CL-like_8	Fg_CL-like_8	Cathepsin L	Cluster-65551.58038	0.0933333	0	2.85333	122.843	86.1833	0.153333	0	0	GWHPAZTT001461	6	FGIG_03222
Fg_CL-like_9	Fg_CL-like_9	Cathepsin L	Cluster-65551.82289	0	0	0	0	0	8.43333	5.25333	4.50667	GWHPAZTT001460	6	FGIG_03223
Fg_CL-like_10	Fg_CL-like_10	Cathepsin L	Cluster-65551.58433	0	0	319.887	14.8133	2.07667	0	0	0	GWHPAZTT001755	7
Fg_CL-like_11	Fg_CL-like_11	Cathepsin L	Cluster-65551.182185	0	0	0	0	0	5.52333	6.12	2.91333
Fg_CL-like_12	Fg_CL-like_12	Cathepsin L	Cluster-65551.58039	0	0.716667	32.9767	431.057	60.1767	3.63667	5.19333	5.15667
Fg_CL-like_13	Fg_CL-like_13	Cathepsin L	Cluster-65551.58117	0	0	269.723	8.8	4.08	0	0	0	GWHPAZTT001460	6	FGIG_03223
Fg_CL-like_14	Fg_CL-like_14	Cathepsin L	Cluster-65551.58453	0	0	209.807	5.34667	2.04667	0.02	0	0	GWHPAZTT001459	6	FGIG_03223
Fg_CL-like_15	Fg_CL-like_15	Cathepsin L	Cluster-65551.125271	722.227	70.8267	261.797	254.533	240.507	370.547	473.85	240.86	GWHPAZTT008219	6
FgLeg1	FgLeg1.1	Legumain	Cluster-65551.177572	0.0133333	0	0.243333	144.653	46.12	0.07	0	0	GWHPAZTT001601	3	FGIG_01656 / FGIG_01657
	FgLeg1.2	Legumain	Cluster-65551.184299	0	0.0133333	0.513333	1090.62	1254.67	0	0	0.0133333	GWHPAZTT001601	3	FGIG_01656
	FgLeg1.3	Legumain	Cluster-65551.51042	0	0	0.0466667	1.91333	2.22	0.296667	0.3	0.04
	FgLeg1.4	Legumain	Cluster-65551.56331	0	0.04	0.723333	497.143	598.42	0	0	0.03	GWHPAZTT001601	3	FGIG_01656
	FgLeg1.5	Legumain	Cluster-65551.56906	0.0366667	0	0.33	7.49333	6.26	0.423333	0.32	0
	FgLeg1.6	Legumain	Cluster-65551.64542	0.0233333	0.0166667	0.286667	122.413	146.507	0.0966667	0.26	0.0933333	GWHPAZTT001601	3	FGIG_01656
	FgLeg1.7	Legumain	Cluster-65551.92584	1.12333	0.12	4.07667	3604.23	3473.52	187.537	2.65333	1.19	GWHPAZTT001601	3	FGIG_01656 / FGIG_01657
FgLeg2	FgLeg2	Legumain	Cluster-65551.165110	0	0	0	1.43667	1.24333	4.92667	2.71667	1.19667	GWHPAZTT010951	3	FGIG_02692
FgLeg3	FgLeg3.1	Legumain	Cluster-65551.89450	0.0266667	26.4733	2.55333	2.96	1.92667	8150.74	8573.59	16492.6	GWHPAZTT010952	3	FGIG_02693 / FGIG_02694
	FgLeg3.2	Legumain	Cluster-65551.89451	0	0	0.0533333	0.886667	1.38667	3.01667	3.45	0.166667	GWHPAZTT010952	3	FGIG_02693 / FGIG_02692
FgLeg4	FgLeg4	Legumain	Cluster-65551.59394	0	1.45	0.01	23.48	21.3133	504.283	420.65	904.81	GWHPAZTT001599	3	FGIG_05552
Fg_Leg-like_1	Fg_Leg-like_1	Legumain	Cluster-65551.1419	0	0	0	0	0	0	0.0366667	3.86			FGIG_01660
Fg_Leg-like_2	Fg_Leg-like_2	Legumain	Cluster-65551.164830	0	0.206667	0.213333	31.65	29.4933	190.583	88.69	3.14667	GWHPAZTT006800	3	FGIG_12115 / FGIG_02692
Fg_Leg-like_3	Fg_Leg-like_3	Legumain	Cluster-65551.179839	0.266667	0.12	0.313333	3.08667	1.45	0.0133333	0.08	0.0533333	GWHPAZTT001593	3	FGIG_10511 / FGIG_01940 / FGIG_10510
Fg_Leg-like_4	Fg_Leg-like_4	Legumain	Cluster-65551.181194	0	0	0	1.92	1.24333	3.11333	3.15333	0.03	GWHPAZTT006800	3	FGIG_12115 / FGIG_04742 / FGIG_02692
Fg_Leg-like_5	Fg_Leg-like_5	Legumain	Cluster-65551.181392	0	0	0.18	44.08	60.53	0	0	0	GWHPAZTT006800	3	FGIG_12115 / FGIG_02692
Fg_Leg-like_6	Fg_Leg-like_6	Legumain	Cluster-65551.185979	0	0	3.58667	0.346667	0	0.53	0.743333	0	GWHPAZTT001598	3	FGIG_05551
Fg_Leg-like_7	Fg_Leg-like_7	Legumain	Cluster-65551.53620	0	0	13.1067	2.37	0.843333	0	0	1.11	GWHPAZTT001598	3	FGIG_05551
Fg_Leg-like_8	Fg_Leg-like_8	Legumain	Cluster-65551.58316	0.0266667	0.07	0.426667	20.6433	17.2467	0.643333	0.513333	0.0133333	GWHPAZTT001593	3	FGIG_10511 / FGIG_01940 / FGIG_10510 / FGIG_10509
Fg_Leg-like_9	Fg_Leg-like_9	Legumain	Cluster-65551.86754	0	0.1	0.0133333	8.87	14.3667	127.17	52.43	2.33667	GWHPAZTT005357	3	FGIG_02692 / FGIG_05551 / FGIG_04742
Fg_Leg-like_10	Fg_Leg-like_10	Legumain	Cluster-65551.86755	0.46	1.42	0.613333	221.063	139.33	1253.41	603.8	22.7767	GWHPAZTT010952	3	FGIG_02692 / FGIG_02693
Fg_Leg-like_11	Fg_Leg-like_11	Legumain	Cluster-65551.86756	0.0366667	2.06	0.45	444.143	371.913	2764.08	1284	47.92	GWHPAZTT006800	3	FGIG_12115 / FGIG_02692
