# Supplementary material for: Exploiting Comparative Omics to Understand the Pathogenic and Virulence-Associated Protease: Anti-Protease Relationships in the Zoonotic Parasites Fasciola hepatica and Fasciola gigantica
Source: Genes (Basel). 2022 Oct 14;13(10):1854. doi: 10.3390/genes13101854 (PMC9601652; doi:10.3390/genes13101854)
Supplement: Supplementary file 1 [file genes-13-01854-s001.zip › Table S3.xlsx]

## Sheet: F. hepatica MEROPS analysis
Table S3. Fasciola spp. peptidase inhibitors (a) F. hepatica MEROPS analysis
		Stage-specific transcription [12,30]
Inhibitor type	PRJEB6687 accession	Egg (T0; [30])	Egg	Met	NEJ1hr	NEJ3hr	NEJ24hr	Immature	Adult		I01	inhibitors of serine endopeptidases - Kazal like
I01	BN1106_s800B000486	0.21	0.0489108	0.830917	0.779325	1.17863	3.41137	0.995219	0.209087		I02	inhibitors of serine peptidases - Kunitz type
I01	BN1106_s295B000224	0	0.560526	1.88454	1.41177	1.77308	4.15432	15.2295	5.13991		I04	inhibitors of serine and cysteine endopeptidases - alpha-1-peptidase inhibitor
I02	BN1106_s1359B000142	0	0	0	0	0	0	1.14566	24.8295		I21	Inhibitor of a serine endopeptidase from family S8 - secretogranin V
I02	BN1106_s2866B000133	0	0	0	0	0	0	2.76132	16.1953		I25A	Inhibitors primarily of the papain-like cysteine peptidases in family C1 - cystatin
I02	BN1106_s4272B000063	0	0.0199899	0.0241725	0.03239	0.0915365	0.0318246	5.62127	6.75574		I25B	Inhibitors primarily of the papain-like cysteine peptidases in family C1 - ovocystatin
I02	BN1106_s7065B000013	0	5.29502	0.142656	0.134635	0.122152	0.189041	6.17341	16.253		I29	inhibitors of cysteine peptidases from family C1 - cytotoxic T-lymphocyte antigen-2 alpha
I02	BN1106_s1099B000126	0	0	0.518501	0.497535	0.983651	2.6205	7.49892	4.02513		I32	inhibitors of caspases, cysteine endopeptidases from family C14 - survivin
I02	BN1106_s6608B000014	0	0	0.698618	0.0965973	0.448192	1.18296	1.26696	75.959		I39	mammalian alpha2-macroglobulin and other large homologous proteins that interact with endopeptidases regardless of catalytic type
I02	BN1106_s15195B000005	1.34	0.201509	1.5607	2.33851	1.68763	0.0498143	0.0813381	0.339236		I51	contains an inhibitor of serine carboxypeptidase Y
I02	BN1106_s1119B000203	0	0.0780567	3.8618	3.86754	3.24827	4.62255	12.3298	9.00137		I63	inhibitor of the metallopeptidase pappalysin-1 - pro-eosinophil major basic protein
I02	BN1106_s318B000274	2.46	0	38.3583	30.0258	34.486	171.575	93.0712	223.087		I87	HflC
I02	BN1106_s8826B000029	0	0.318625	47.0406	45.2807	56.6534	296.699	35.3068	588.954		I93	inhibitors of metallopeptidases - Sizzled, involved in Wnt signalling
I02	BN1106_s1009B000158	0	0.0243192	52.8283	54.4885	53.9739	34.8376	12.2737	4.27832
I02	BN1106_s3911B000104	0	0.0509545	60.5479	55.0001	58.6846	29.83	0.150829	0.235897
I04	BN1106_s220B000620	0	0.0411091	1.70209	1.94726	1.94589	1.16135	2.19034	0.951586
I04	BN1106_s4565B000032	0	0.0284527	17.1454	22.8248	29.9439	109.124	41.4933	36.1801
I04	BN1106_s554B000503	96.04	12.6713	20.6997	24.0453	21.9045	63.2787	2.3011	9.35727
I04	BN1106_s284B000286	1108.69	45.812	24.7856	28.2061	35.4291	33.0777	55.8642	16.395
I04	BN1106_s4565B000033	1.04	142.216	63.2564	81.0866	100.017	100.502	41.7866	61.9919
I04	BN1106_s122B000261	0	1.95487	93.8608	101.51	98.0942	79.689	94.1308	37.928
I04	BN1106_s1727B000096	0.24	4.90023	114.716	119.617	105.003	90.8143	85.9863	34.1921
I04	BN1106_s4618B000050	5.43	3.90437	134.897	136.17	137.358	110.976	160.534	57.344
I04	BN1106_s1585B000160	0	37.3051	173.788	162.064	163.537	187.525	441.83	78.4192
I04	BN1106_s3864B000104	0	3.80302	203.24	222.688	217.997	167.31	55.0496	156.32
I04	BN1106_s3226B000049	0	2.67618	222.204	213.461	226.332	160.821	201.842	112.678
I21	BN1106_s2077B000121	0	0.019128	76.6686	72.4144	94.488	97.9416	6.11498	2.83375
I25A	BN1106_s3785B000227	0	5.93513	0.336448	0.230426	0.200007	0.202444	0.284898	0.0636549
I25A	BN1106_s4651B000094	737.57	13.7974	344.482	341.245	371.029	303.542	284.568	514.474
I25B	BN1106_s247B000268	0	25.7146	229.344	206.057	233.188	149.856	87.9942	184.122
I29	BN1106_s4000B000155	1157.89	355.897	110.022	125.309	129.086	180.204	156.691	312.695
I29	BN1106_s1115B000511	0.13	0.0719003	0.0582647	0.113311	0.0622745	0.123941	34.7621	38.0578
I32	BN1106_s941B000326	0	1.42151	0.627977	0.512874	0.648081	1.20915	3.60022	0.985387
I32	BN1106_s1964B000119	0.19	1.70763	5.4524	5.10914	3.72677	2.80988	10.0967	8.2003
I32	BN1106_s1654B000286	0	33.6443	161.97	189.982	191.404	180.604	59.6349	89.7464
I39	BN1106_s4023B000150	0	0.00729235	0.00440909	0	0.00333928	0	1.93193	6.54952
I39	BN1106_s1798B000214	0.16	0.218317	2.68492	2.97712	2.68518	6.68351	27.2843	15.2143
I39	BN1106_s586B000388	0	1.09022	4.0405	5.98892	3.19821	1.73538	3.84613	1003.28
I51	BN1106_s3264B000118	46.32	4.31673	14.385	13.8335	13.2481	20.2119	13.6952	8.66278
I63	BN1106_s149B000356	754.18	516.339	0.181668	0.0970846	0.0438989	0.0158763	1.13509	118.168
I63	BN1106_s466B000190	1.22	95.6596	48.2824	48.0631	37.906	32.0126	25.4743	53.6201
I87	BN1106_s3605B000038	0	0	3.30867	4.16659	8.40337	9.43988	2.33864	2.17081
I87	BN1106_s339B000423	0	4.6835	39.016	48.5208	92.8066	56.949	10.7344	9.92369
I87	BN1106_s1304B000099	20.87	35.698	49.1788	54.9101	47.787	79.8808	46.8307	50.2129
I87	BN1106_s1577B000125	1.62	0.53891	59.3123	54.9598	68.0377	83.3539	23.6572	4.75447
I93	BN1106_s2220B000114	0	0.0257879	2.76428	3.14093	4.17358	3.39677	0.519069	0.071632
I93	BN1106_s1665B000273	0	0.0376523	5.39713	5.63953	9.17121	6.31453	1.78325	0.435785
I93	BN1106_s33B000335	0.6	0.400154	8.01872	8.01872	11.2019	12.3254	2.25158	0.934614
I93	BN1106_s905B000185	0	3.17752	15.3669	17.476	9.15463	3.85217	13.0038	23.5961

## Sheet: F. gigantica MEROPS analysis
Table S3. Fasciola spp. peptidase inhibitors (b) F. gigantica MEROPS analysis
		Stage-specific transcription [26]
Inhibitor type	Transcriptome id	Egg	Mir	Red	Cer	Met	Juv42d	Juv70d	Adult
I01	Cluster-65551.167794	0	2.04	1.45333	2.59667	2.90333	1.49	1.12667	0.363333		I01	inhibitors of serine endopeptidases - Kazal like
I01	Cluster-65551.58299	0	0.293333	7.17	9.61	7.03667	3.80667	5.25333	0.506667		I02	inhibitors of serine peptidases - Kunitz type
I01	Cluster-65551.86428	0	0.77	2.00333	7.41333	11.22	0.246667	0.216667	0		I04	inhibitors of serine and cysteine endopeptidases - alpha-1-peptidase inhibitor
I01	Cluster-65551.86429	0	6.39333	1.34	3.85667	2.99667	0.86	0.286667	0.0133333		I08	inhibitors of serine and metallo endopeptidases
I02	Cluster-32532.0	0	0.08	0	0	0	0	0	4.57333		I21	Inhibitor of a serine endopeptidase from family S8 - secretogranin V
I02	Cluster-65551.157571	0	0.416667	0.14	0.86	2.19	0.213333	0.106667	0.0133333		I25A	Inhibitors primarily of the papain-like cysteine peptidases in family C1 - cystatin
I02	Cluster-65551.157898	0	35.1333	17.5467	48.35	44.3333	18.4467	9.92333	1.70333		I25B	Inhibitors primarily of the papain-like cysteine peptidases in family C1 - ovocystatin
I02	Cluster-65551.161177	0	2.82	2.21	5.84333	8.43333	4.29	5.42	2.6		I29	inhibitors of cysteine peptidases from family C1 - cytotoxic T-lymphocyte antigen-2 alpha
I02	Cluster-65551.182477	0	0	0	0.15	0.313333	0.23	0.1	10.5167		I31	inhibitors primarily of the papain-like cysteine peptidases in family C1 known as the thyropins.
I02	Cluster-65551.184593	0	0	0.19	60.09	15.7	0	0	0		I32	inhibitors of caspases, cysteine endopeptidases from family C14 - survivin
I02	Cluster-65551.185479	0	0	0.213333	29.9567	0.173333	0	0	0		I39	mammalian alpha2-macroglobulin and other large homologous proteins that interact with endopeptidases regardless of catalytic type
I02	Cluster-65551.40990	0	0	0	10.1333	0.89	0	0	0		I51	contains an inhibitor of serine carboxypeptidase Y
I02	Cluster-65551.44474	0	0	1.68333	503.753	70.5033	0	0	0		I63	inhibitor of the metallopeptidase pappalysin-1 - pro-eosinophil major basic protein
I02	Cluster-65551.52731	0	0	27.34	249.31	30.73	0.22	0.233333	0		I87	HflC
I02	Cluster-65551.54538	0	0	0.653333	4.27333	0.716667	0	0	0		I93	inhibitors of metallopeptidases - Sizzled, involved in Wnt signalling
I02	Cluster-65551.68597	0	0.38	1.12667	1.79667	2.30333	0	0.0133333	0
I02	Cluster-65551.88594	0	45.48	3426.4	1773.08	551.16	23557.2	30646	4402.13
I02	Cluster-65551.88990	0	18.77	6.96	18.1333	25.7467	11.78	6.08667	1.02
I02	Cluster-65551.184582	0.00333333	0	0	3.79667	0.366667	0	0	0
I02	Cluster-65551.148463	0.00666667	4.84	0.626667	1.66667	1.58667	1.84667	1.20667	0.566667
I02	Cluster-65551.44933	0.0266667	0	0.47	505.307	33.74	0	0	0.0233333
I02	Cluster-65551.39515	0.0966667	0.09	0.113333	94.5867	52.6867	0.0933333	1.49	26.94
I02	Cluster-65551.176275	0.103333	0.33	30.5433	14.5867	6.19333	48.0767	42.8467	11.94
I02	Cluster-65551.184590	0.156667	0	0.0733333	53.2733	13.2933	0	0	0
I02	Cluster-65551.184591	0.17	0	0.0666667	96.7533	31.9933	0	0	0.0266667
I02	Cluster-65551.184592	0.19	0	0	14.6467	4.27667	0.0333333	0.0166667	0.103333
I02	Cluster-65551.43987	0.453333	0	0	22.0933	6.43	0.0233333	0.0233333	0
I02	Cluster-65551.128810	0.616667	4.39	4.48333	0	4.50667	0	0	0
I02	Cluster-65551.131836	3.18	11.2933	10.23	20.6133	20.5767	14.5367	21.3267	7.95
I02	Cluster-65551.131837	11.1933	19.6267	5.23	12.9333	9.25333	7.15333	6.47333	3.85333
I02	Cluster-65551.128748	21.26	0.08	0	0.246667	0.22	0	0	0
I02	Cluster-65551.101777	30.96	0.0466667	0.0266667	4.81	3.31667	7.41667	7.69	5.07333
I02	Cluster-65551.126549	61	0.0133333	0	0.0466667	0.2	0	0	0.366667
I02	Cluster-65551.127390	152.163	6.77	0.0833333	98.34	56.8633	0	0	0.106667
I02	Cluster-65551.127617	623.33	3.09667	0.0366667	50.9967	33.2267	0	0.03	3.26333
I04	Cluster-65551.141676	0.15	1.82667	2.16667	3.28333	3.13	0	0	0.01
I04	Cluster-65551.122914	0	0.22	0.0966667	1.71667	2.20667	0.0433333	0	0
I04	Cluster-65551.165177	0	0.11	12.57	3.50667	0	6.01667	5.12333	1.07333
I04	Cluster-65551.79777	0	3.3	73.4833	22.2633	19.0867	83.7233	62.2067	36.8833
I04	Cluster-65551.160978	0.0166667	0.0733333	0.06	0.603333	1.03333	0.0466667	0	0.01
I04	Cluster-65551.153175	0.0266667	0.03	0.836667	2.13333	1.31	2.90667	3.35	0.21
I04	Cluster-65551.106740	0.06	0.623333	0	1.22667	2.26333	0	0	0
I04	Cluster-65551.122913	0.07	1.16333	0	2.03333	3.61	0.0166667	0	0
I04	Cluster-65551.122169	0.82	16.93	7.43667	157.373	158.26	0	0.03	0.0333333
I04	Cluster-65551.153174	3.64	0.0333333	0.0533333	5.05	3.90667	0	0	0
I04	Cluster-65551.135184	3.65	6.84667	0.656667	2.64333	6.52667	3.72	2.98667	4.05
I04	Cluster-65551.125383	6.18667	42.5033	15.95	4.00333	5.15333	7.27667	5.63667	6.95333
I04	Cluster-65551.121110	7.77667	14.85	25.7233	12.9833	22.11	27.5533	26.5	12.54
I04	Cluster-65551.125361	24.8967	49.4733	24.9533	585.847	620.277	59.94	69.8467	60.8367
I04	Cluster-65551.123927	36.77	61.44	4.08667	32.4467	18.2867	0.133333	0.07	0.07
I04	Cluster-65551.121111	48.6367	73.98	110.993	62.3867	55.9933	118.177	102.927	49.3267
I04	Cluster-65551.122883	70.01	328.693	341.943	64.6567	24.47	225.037	247.687	64.7667
I04	Cluster-65551.126934	355.713	266.267	38.6567	141.477	119.533	102.757	135.867	71.2833
I21	Cluster-65551.83138	0.0533333	31.1867	27.9433	119.667	117.65	11.64	7.01	0.573333
I25A	Cluster-65551.116814	1.50667	0	0.106667	60.8967	7.34	0.0533333	0.0466667	0.123333
I25A	Cluster-65551.113808	2.16667	0	0	0.01	0	0	0	0.01
I25A	Cluster-65551.141080	4.03667	6.29333	13.3033	27.8633	24.6333	25.26	19.34	16.17
I25A	Cluster-65551.120535	10.44	0	0.01	1.53667	0.166667	0	0.0133333	0.406667
I25A	Cluster-65551.129048	40.7633	0	0.06	27.89	2.42667	0.16	0.0166667	1.54667
I25A	Cluster-65551.127109	66.8067	42.1933	93.64	331.36	279.447	931.853	557.24	389.89
I25A	Cluster-65551.124326	352.207	870.25	522.873	3512.56	2691	1290.67	1142.5	1018.2
I25B	Cluster-65551.110827	0.546667	1.41333	15.32	25.4133	56.1233	104.613	111.747	26.0867
I25B	Cluster-65551.137215	1.46	0.17	9.24667	8.63333	9.65333	2.19	3.94	0.29
I25B	Cluster-65551.139122	6.7	0.806667	28.5967	32.88	49.3133	79.31	82.25	21.1833
I25B	Cluster-65551.122912	215.967	49.06	182.54	493.993	357.213	1365.78	1047.94	738.2
I29	Cluster-65551.118894	176.333	0.0466667	0.21	0.543333	0.386667	0.25	0.35	4.70667
I29	Cluster-65551.161431	0	7.16	12.3	46.5267	43.9733	0.01	0.0866667	0.02
I29	Cluster-65551.177083	0.02	0.37	5.82	38.21	26.5433	18.03	12.6967	6.80333
I29	Cluster-65551.58267	0.173333	0	603.773	22.0833	16.5267	0.493333	0.503333	0.0533333
I29	Cluster-65551.107523	12.2533	3.29333	6.24	5.97333	11.6633	11.76	12.1933	5.99333
I32	Cluster-65551.125915	8.81333	11.3533	51.5933	1.96333	1.48	7.57	5.11	4.41333
I32	Cluster-65551.155306	0.53	1.04667	5.47	0.43	0.476667	0.206667	0.316667	0.303333
I32	Cluster-65551.137508	1.16667	4.57	0.393333	2.94667	5.77	1.51667	1.51333	0.836667
I32	Cluster-65551.115543	2.21	2.58667	11.9767	0.996667	0.996667	1.09	1.2	1.53333
I32	Cluster-65551.127584	284.47	102.827	147.187	284.877	434.053	126.24	104.82	97.23
I39	Cluster-65551.159871	0.0266667	0.466667	0.566667	1.13	2.56333	0.23	0.253333	0.123333
I39	Cluster-65551.165607	0.12	0.666667	1.15	1.81667	3.11	2.28333	2.18667	0.9
I39	Cluster-65551.127434	39.64	55.08	9.74667	17.2	31.4733	12.1267	13.5267	17.68
I51	Cluster-65551.122503	0.436667	2.21	1.58	0.763333	0.896667	0.0533333	0.06	0.0233333
I51	Cluster-65551.122903	26.5867	44.04	43.3067	21.1033	31.3533	37.57	35.7133	26.79
I63	Cluster-65551.134567	0.6	5.07667	0.236667	1.87	3.82333	0.0133333	0.00333333	0.0133333
I63	Cluster-65551.126378	21.26	9.39667	0.546667	6.57333	12.9167	1.86	2.06	3.24667
I63	Cluster-65551.130865	22.59	5.81	0.583333	4.22	7.17333	1.04	1.29333	2.04333
I63	Cluster-65551.126390	1090.89	0.276667	0	0.276667	0.17	0.253333	0.276667	212.147
I87	Cluster-65551.123356	81.9033	272.42	241.19	58	72.0267	148.66	125.547	94.86
I87	Cluster-65551.86749	0.0466667	11.8567	0.0833333	1.97	1.92333	0.0166667	0	0.0433333
I87	Cluster-65551.176873	0.06	0.67	0.763333	3.01333	4.27333	1.26333	0.876667	0.21
I87	Cluster-65551.164130	0.0966667	2.68	2.67667	3.57667	4.84333	1.95333	1.64667	0.333333
I87	Cluster-65551.148280	0.106667	5.32	1.68	4.93667	6.82667	3.93333	4.07	2.82667
I87	Cluster-65551.86488	0.173333	4.11333	4.94333	10.4667	12.31	10.02	6.07	0.623333
I87	Cluster-65551.164512	0.19	1.65667	0.863333	5.82	4.54667	0.256667	0.04	0.0166667
I87	Cluster-65551.164886	0.22	7.12	6.12333	29.3	29.2967	7.04667	6.55	1.00333
I87	Cluster-65551.122614	13.29	45.4767	62.6467	14.2	13.2267	1.05667	1.53	0.816667
I87	Cluster-65551.121011	14.03	47.5467	40.6133	10.3333	16.6333	36.66	31.2633	25.2933
I93	Cluster-65551.159639	0	0.91	7.17	7.4	10.7233	6.07	2.81333	0.0833333
I93	Cluster-65551.162088	0.00333333	0.683333	0.416667	1.52333	2.76667	0.58	0.253333	0.0133333
I93	Cluster-65551.62380	0.03	0.256667	3.35667	2.73333	3.66667	4.94333	4.84333	0.72
I93	Cluster-65551.155377	0.0366667	0.293333	3.19667	3.68	4.56667	0.983333	0.61	0.0833333
I93	Cluster-65551.177818	0.0366667	0.583333	3.45667	3.42	4.15	1.28	0.496667	0.27
I93	Cluster-65551.129434	563.693	296.45	553.437	325.587	283.52	1194.52	872.753	852.16

## Sheet: F. hepatica inhibitors
Table S3. Fasciola spp. peptidase inhibitors (c) F. hepatica peptidase inhibitors
Name	Type of Inhibitor	WormBase ParaSite PRJEB6687 [12]	WormBase ParaSite PRJEB2528	Stage-specific transcription
				Egg	Met	NEJ1hr	NEJ3hr	NEJ24hr	Juv21d	Adult
FhStf1	Single domain stefin	BN1106_s4651B000094	maker-scaffold10x_815_pilon-snap-gene-1.92	13.8	344.48	341.24	371.03	303.54	284.57	514.47
FhStf2	Single domain stefin	BN1106_s2757B000215		6.29	1118.34	1178.05	1198.03	876.62	427.64	5232.34
FhStf3	Single domain stefin	BN1106_s247B000268		25.71	229.34	206.06	233.19	149.86	87.99	184.12
FhCys1	Multi-domain cystatin	BN1106_s1612B000138	maker-scaffold10x_327_pilon-snap-gene-0.32	6.12	459.16	466.61	433.88	235.96	314.77	1211.29
FhSrp1	Serpin	BN1106_s3864B000104		3.8	203.24	222.69	218	167.31	55.05	156.32
FhSrp2	Serpin	BN1106_s4618B000050	maker-scaffold10x_113_pilon-augustus-gene-0.45	3.9	134.9	136.17	137.36	110.98	160.53	57.34
FhSrp3	Serpin	BN1106_s3226B000049		2.68	222.2	213.46	226.33	160.82	201.84	112.68
FhSrp4	Serpin	BN1106_s1727B000096	maker-scaffold10x_794_pilon-snap-gene-0.129	4.9	114.72	119.62	105	90.81	85.99	34.19
FhSrp5	Serpin	BN1106_s4565B000032	maker-scaffold10x_293_pilon-augustus-gene-0.19	0.03	17.15	22.82	29.94	109.12	41.49	36.18
FhSrp6.1	Serpin	BN1106_s284B000286	maker-scaffold10x_293_pilon-snap-gene-0.148	45.81	24.79	28.21	35.43	33.08	55.86	16.4
FhSrp6.2	Serpin	BN1106_s4565B000033	maker-scaffold10x_293_pilon-snap-gene-0.149	142.22	63.26	81.09	100.02	100.5	41.79	61.99
FhSrp7	Serpin	BN1106_s554B000503	maker-scaffold10x_2113_pilon-snap-gene-0.16	12.67	20.7	24.05	21.9	63.28	2.3	9.36
FhKT1.1	Single domain Kunitz-type	BN1106_s8826B000029		0.32	47.04	45.28	56.65	296.7	35.31	588.95
FhKT1.2	Single domain Kunitz-type	BN1106_s318B000274	maker-scaffold10x_201_pilon-pred_gff_StringTie-gene-0.36	0	38.36	30.03	34.49	171.57	93.07	223.09
FhKT1.3	Single domain Kunitz-type	BN1106_s11518B000016		0.09	9.19	6.28	9.45	56.51	24.27	141.94
FhKT2	Single domain Kunitz-type	BN1106_s6608B000014		0	0.7	0.1	0.45	1.18	1.27	75.96
FhKT3	Single domain Kunitz-type		maker-scaffold10x_13_pilon-augustus-gene-0.30
FhKT4	Single domain Kunitz-type	BN1106_s3911B000104	maker-scaffold10x_1784_pilon-snap-gene-0.28	0.05	60.55	55	58.68	29.83	0.15	0.24
FhKT5	Single domain Kunitz-type	BN1106_s4272B000063	maker-scaffold10x_201_pilon-snap-gene-0.2	0.02	0.02	0.03	0.09	0.03	5.62	6.76
FhKT_A	Single domain Kunitz-type	BN1106_s15195B000005	maker-scaffold10x_72_pilon-snap-gene-0.10	0.2	1.56	2.34	1.69	0.05	0.08	0.34
FhKT_B	Single domain Kunitz-type	BN1106_s2866B000133	maker-scaffold10x_281_pilon-snap-gene-0.177	0	0	0	0	0	2.76	16.2
FhKT_C	Single domain Kunitz-type	BN1106_s1359B000142		0	0	0	0	0	1.15	24.83
FhKT_D	Single domain Kunitz-type	BN1106_s7065B000013	maker-scaffold10x_281_pilon-snap-gene-0.176	5.3	0.14	0.13	0.12	0.19	6.17	16.25
FhKT_E	Multi-domain Kunitz-type	BN1106_s1009B000158	maker-scaffold10x_332_pilon-snap-gene-0.47	0.02	52.83	54.49	53.97	34.84	12.27	4.28
FhKT_F	Multi-domain Kunitz-type	BN1106_s1099B000126	maker-scaffold10x_24_pilon-snap-gene-0.50	0	0.52	0.5	0.98	2.62	7.5	4.03
FhKT_G	Multi-domain Kunitz-type	BN1106_s1119B000203	maker-scaffold10x_240_pilon-snap-gene-0.22	0.08	3.86	3.87	3.25	4.62	12.33	9
FhKT_H	Multi-domain Kunitz-type	BN1106_s2390B000160	maker-scaffold10x_14_pilon-snap-gene-0.110	0.23	18.9	17.73	21.72	23.56	29.31	12.95

## Sheet: F. gigantica inhibitors
Table S3. Fasciola spp. peptidase inhibitors (d) F. gigantica peptidase inhibitors
Name		Type of Inhibitor	Transcriptome id	Stage-specific transcription								Genome id in chromosomal level F. gigantica genome [15]			Chromosome position	Wormbase ParaSite PRJNA230515 [14]
				Egg	Mir	Red	Cer	Met	Juv42d	Juv70d	Adult
FgStf1	FgStf1.1	Single domain stefin	Cluster-65551.124326	352.21	870.25	522.87	3512.56	2691	1290.67	1142.5	1018.2	GWHPAZTT011928			3	FGIG_04400
	FgStf1.2	Single domain stefin	Cluster-65551.141080	4.04	6.29	13.3	27.86	24.63	25.26	19.34	16.17	GWHPAZTT011928			3	FGIG_04400
	FgStf1.3	Single domain stefin	Cluster-65551.129048	40.76	0	0.06	27.89	2.43	0.16	0.02	1.55	GWHPAZTT009589	GWHPAZTT009590		3	FGIG_10106/ FGIG_10107 / FGIG_10108
	FgStf1.4	Single domain stefin	Cluster-65551.116814	1.51	0	0.11	60.9	7.34	0.05	0.05	0.12	GWHPAZTT009595			3	FGIG_10106/ FGIG_10107 / FGIG_10108
FgStf2	FgStf2	Single domain stefin	Cluster-65551.127109	66.81	42.19	93.64	331.36	279.45	931.85	557.24	389.89	GWHPAZTT005776	GWHPAZTT005777		3	FGIG_06476
FgStf3	FgStf3	Single domain stefin	Cluster-65551.122912	215.97	49.06	182.54	493.99	357.21	1365.78	1047.94	738.2	GWHPAZTT005486	GWHPAZTT005487		3	FGIG_11349
FgCys1	FgCys1.1	Multi-domain cystatin	Cluster-65551.137215	1.46	0.17	9.25	8.63	9.65	2.19	3.94	0.29	GWHPAZTT005335			1	FGIG_02520
	FgCys1.2	Multi-domain cystatin	Cluster-65551.110827	0.55	1.41	15.32	25.41	56.12	104.61	111.75	26.09	GWHPAZTT005335			1	FGIG_02520
	FgCys1.3	Multi-domain cystatin	Cluster-65551.137216	0.39	0.2	5.69	5.64	12.04	0.14	0.06	0.17	GWHPAZTT005335			1	FGIG_02520
	FgCys1.4	Multi-domain cystatin	Cluster-65551.152858	0.07	0.42	0.79	2.14	3.5	1.43	2.07	0.38	GWHPAZTT005335			1	FGIG_02520
	FgCys1.5	Multi-domain cystatin	Cluster-65551.139122	6.7	0.81	28.6	32.88	49.31	79.31	82.25	21.18	GWHPAZTT005335			1	FGIG_02520
FgSrp1_Srp3	FgSrp1_Srp3_1	Serpin	Cluster-65551.122169	0.82	16.93	7.44	157.37	158.26	0	0.03	0.03	GWHPAZTT001262			1	FGIG_08940 / FGIG_08939
	FgSrp1_Srp3_2	Serpin	Cluster-65551.122913	0.07	1.16	0	2.03	3.61	0.02	0	0	GWHPAZTT001261	GWHPAZTT001262		1	FGIG_08940 / FGIG_08939
	FgSrp1_Srp3_3	Serpin	Cluster-65551.122914	0	0.22	0.1	1.72	2.21	0.04	0	0	GWHPAZTT001261	GWHPAZTT001262		1	FGIG_08940 / FGIG_08939
	FgSrp1_Srp3_4	Serpin	Cluster-65551.125361	24.9	49.47	24.95	585.85	620.28	59.94	69.85	60.84	GWHPAZTT001261	GWHPAZTT001262		1	FGIG_08940 / FGIG_08939
	FgSrp1_Srp3_5	Serpin	Cluster-65551.139720	0.14	0.1	0	1.41	1.74	0	0	0.03	GWHPAZTT001261	GWHPAZTT001262		1	FGIG_08940 / FGIG_08939
	FgSrp1	Serpin	Cluster-65551.106740	0.06	0.62	0	1.23	2.26	0	0	0	GWHPAZTT001262			1	FGIG_08940
	FgSrp2	Serpin										GWHPAZTT007210	GWHPAZTT007211	GWHPAZTT007212	1	FGIG_04537
FgSrp5	FgSrp5_1	Serpin	Cluster-65551.165177	0	0.11	12.57	3.51	0	6.02	5.12	1.07	GWHPAZTT001947	GWHPAZTT001948		1	FGIG_01892
	FgSrp5_2	Serpin	Cluster-65551.79777	0	3.3	73.48	22.26	19.09	83.72	62.21	36.88	GWHPAZTT001947	GWHPAZTT001948		1	FGIG_01892
FgSrp6	FgSrp6_1	Serpin	Cluster-65551.123927	36.77	61.44	4.09	32.45	18.29	0.13	0.07	0.07	GWHPAZTT001949			1	FGIG_01893
	FgSrp6_2	Serpin	Cluster-65551.126934	355.71	266.27	38.66	141.48	119.53	102.76	135.87	71.28	GWHPAZTT001949			1	FGIG_01893
FgSrp7	FgSrp7_1	Serpin	Cluster-65551.153174	3.64	0.03	0.05	5.05	3.91	0	0	0	GWHPAZTT007044			1	FGIG_03293
	FgSrp7_2	Serpin	Cluster-65551.153175	0.03	0.03	0.84	2.13	1.31	2.91	3.35	0.21	GWHPAZTT007044			1	FGIG_03293
FgKT1	FgKT1_1	Single domain Kunitz-type	Cluster-65551.176275	0.1	0.33	30.54	14.59	6.19	48.08	42.85	11.94	GWHPAZTT004447	GWHPAZTT007410	GWHPAZTT007409	1	FGIG_05379
	FgKT1_2	Single domain Kunitz-type	Cluster-65551.88594	0	45.48	3426.4	1773.08	551.16	23557.2	30646	4402.13	GWHPAZTT004447	GWHPAZTT007409	GWHPAZTT007410	1	FGIG_05379
FgKT2	FgKT2_1	Single domain Kunitz-type	Cluster-65551.54588	0.22	3.24	14.1	6.15	1.15	110.28	179.98	182.66	GWHPAZTT009221			1	FGIG_05180 / FGIG_12682
	FgKT2_2	Single domain Kunitz-type	Cluster-65551.64372	0	0.23	0.07	0	0.82	82.66	104.2	35.62	GWHPAZTT000062			1	FGIG_05180 / FGIG_12682
FgKT3	FgKT3	Single domain Kunitz-type	Cluster-65551.182477	0	0	0	0.15	0.31	0.23	0.1	10.52	GWHPAZTT006117			1
FgKT4	FgKT4_1	Single domain Kunitz-type	Cluster-65551.44474	0	0	1.68	503.75	70.5	0	0	0	GWHPAZTT000103			2
	FgKT4_2	Single domain Kunitz-type	Cluster-65551.40990	0	0	0	10.13	0.89	0	0	0	GWHPAZTT000103			2
	FgKT4_3	Single domain Kunitz-type	Cluster-65551.185479	0	0	0.21	29.96	0.17	0	0	0	GWHPAZTT000103			2
	FgKT4_4	Single domain Kunitz-type	Cluster-65551.52731	0	0	27.34	249.31	30.73	0.22	0.23	0	GWHPAZTT000104			2	FGIG_04165
	FgKT4_5	Single domain Kunitz-type	Cluster-65551.54538	0	0	0.65	4.27	0.72	0	0	0	GWHPAZTT000104			2	FGIG_04165
FgKT5	FgKT5	Single domain Kunitz-type	Cluster-65551.39515	0.1	0.09	0.11	94.59	52.69	0.09	1.49	26.94	GWHPAZTT007409			1	FGIG_07181
FgKT_A	FgKT_A1	Single domain Kunitz-type	Cluster-65551.184591	0.17	0	0.07	96.75	31.99	0	0	0.03	GWHPAZTT000063	GWHPAZTT000064	GWHPAZTT000065	1	FGIG_05181
	FgKT_A2	Single domain Kunitz-type	Cluster-65551.43987	0.45	0	0	22.09	6.43	0.02	0.02	0	GWHPAZTT000064	GWHPAZTT000065		1	FGIG_05181
	FgKT_A3	Single domain Kunitz-type	Cluster-65551.184592	0.19	0	0	14.65	4.28	0.03	0.02	0.1	GWHPAZTT000063	GWHPAZTT000064	GWHPAZTT000065	1	FGIG_05181
	FgKT_A4	Single domain Kunitz-type	Cluster-65551.184593	0	0	0.19	60.09	15.7	0	0	0	GWHPAZTT000063			1	FGIG_05181
FgKT_B	FgKT_B1	Single domain Kunitz-type	Cluster-65551.101777	30.96	0.05	0.03	4.81	3.32	7.42	7.69	5.07	GWHPAZTT006636			1
	FgKT_B2	Single domain Kunitz-type	Cluster-32532.0	0	0.08	0	0	0	0	0	4.57	GWHPAZTT006635			1	FGIG_04783
FgKT_E	FgKT_E1	Multi-domain Kunitz-type	Cluster-65551.88990	0	18.77	6.96	18.13	25.75	11.78	6.09	1.02	GWHPAZTT010204			1	FGIG_04978
	FgKT_E2	Multi-domain Kunitz-type	Cluster-65551.157571	0	0.42	0.14	0.86	2.19	0.21	0.11	0.01					FGIG_04978
	FgKT_E3	Multi-domain Kunitz-type	Cluster-65551.157898	0	35.13	17.55	48.35	44.33	18.45	9.92	1.7	GWHPAZTT010204			1	FGIG_04978
	FgKT_E4	Multi-domain Kunitz-type	Cluster-65551.164960	0	0.38	0.1	0.96	1.9	0.14	0.11	0
FgKT_F	FgKT_F	Multi-domain Kunitz-type	Cluster-65551.148463	0.01	4.84	0.63	1.67	1.59	1.85	1.21	0.57	GWHPAZTT000271			1	FGIG_08185 / FGIG_01384
FgKT_G	FgKT_G1	Multi-domain Kunitz-type	Cluster-65551.161177	0	2.82	2.21	5.84	8.43	4.29	5.42	2.6	GWHPAZTT011863			2	FGIG_06537
	FgKT_G2	Multi-domain Kunitz-type	Cluster-65551.68597	0	0.38	1.13	1.8	2.3	0	0.01	0					FGIG_06537
FgKT_H	FgKT_H1	Multi-domain Kunitz-type	Cluster-65551.131836	3.18	11.29	10.23	20.61	20.58	14.54	21.33	7.95	GWHPAZTT002395			8	FGIG_07511 / FGIG_07512
	FgKT_H2	Multi-domain Kunitz-type	Cluster-65551.128810	0.62	4.39	4.48	0	4.51	0	0	0	GWHPAZTT002394			8	FGIG_07511 / FGIG_07512
FgKT_I	FgKT_I	Multi-domain Kunitz-type	Cluster-65551.131837	11.19	19.63	5.23	12.93	9.25	7.15	6.47	3.85	GWHPAZTT002395			8	FGIG_07511 / FGIG_07512
